# Supplementary material for: Gut Microbiome and Serum Metabolome Alterations Associated with Isolated Dystonia
Source: mSphere. 2021 Aug 4;6(4):e00283-21. doi: 10.1128/mSphere.00283-21 (PMC8386414; doi:10.1128/mSphere.00283-21)
Supplement: TABLE S2 [file msphere.00283-21-st002.xlsx]

## Sheet: Table S2
Phylum	Order	Family	Genus	Species	OUT
Firmicutes	Clostridiales	Lachnospiraceae	Blautia	Blautia obeum	OTU_1016 Blautia_obeum
				Blautia sp Marseille-P3087	OTU_399 Blautia
				Blautia wexlerae
			Dorea	Dorea longicatena	OTU_10 Dorea_longicatena
					OTU_1183 Lachnospiraceae
			Lachnoclostridium	Clostridium clostridioforme	OTU_36 Clostridium clostridioforme
			Fusicatenibacter	Fusicatenibacter saccharivorans
			Romboutsia
		Peptostreptococcaceae	Intestinibacter		OTU_15 Intestinibacter
		unidentified Clostridiales	unidentified_Clostridiales	Clostridium disporicum	OTU_9 Clostridium disporicum
		Ruminococcaceae	Ruminococcus	uncultured Ruminococcus sp.
		Eubacteriaceae	Eubacterium	Eubacterium hallii	OTU_11 Eubacterium]_hallii
		Clostridiaceae	Clostridium	uncultured Clostridium sp
		Christensenellaceae			OTU_54 Christensenellaceae
	Lactobacillales	Streptococcaceae	Streptococcus
	Erysipelotrichales	Erysipelotrichaceae	unidentified Erysipelotrichaceae	bacterium LF-3	OTU_23 bacterium_LF-3
	Selenomonadales	Veillonellaceae	Dialister		OTU_38 Dialister
Bacteroidetes	Bacteroidales	Bacteroidaceae	Bacteroides	Bacteroides vulgatus	OTU_8 Bacteroides vulgatus
				Bacteroides plebeius	OTU_14 Bacteroides plebeius
		Tannerellaceae	Parabacteroides
		Rikenellaceae	Alistipes
		Prevotellaceae			OTU_1169 Prevotellaceae
Fusobacteria	Fusobacteriales	Fusobacteriaceae	Fusobacterium	Fusobacterium varium	OTU_29 Fusobacterium varium
Actinobacteria	Bifidobacteriales	Bifidobacteriaceae	Bifidobacterium
	Coriobacteriales	Coriobacteriaceae	Collinsella
	Eggerthellales	Eggerthellaceae
Note. The significant difference of the relative abundance of the most abundant taxa (≥ 1%) at different taxonomic level was compared between 16S rRNA gene and metagenomic analysis. The red font denotes the bacteria with significantly higher relative abundance in dystonia patients, while the green font denotes the bacteria with significantly lower relative abundance in dystonia patients. The yell…
