# Supplementary material for: Gut Microbiome and Serum Metabolome Alterations Associated with Isolated Dystonia
Source: mSphere. 2021 Aug 4;6(4):e00283-21. doi: 10.1128/mSphere.00283-21 (PMC8386414; doi:10.1128/mSphere.00283-21)
Supplement: TABLE S3 [file msphere.00283-21-st003.xlsx]

## Sheet: Summary of data
///Data Clean
Total Raw Data	271,623.13 Mbp
Average Raw Data	10,864.93 Mbp
Total Clean Data	266,881.61 Mbp
Average Clean Data	10,675.26 Mbp
Effective percent	0.9825
Total Nohost Data	266,224.24 Mbp
Average Nohost Data	10,648.97 Mbp
Effective rate	0.9975
///Assembly and Mix-Assembly
Scaffolds (Average)	77771
Total length (nt)	3,887,678,609 bp
Average length (nt)	1,922.64 bp
Longest length (nt)	1,282,970 bp
N50 length (nt)	6,996.65 bp
N90 length (nt)	704.23 bp
Scaftigs (Average)	75777
Total length (nt)	3,632,725,869 bp
Average length (nt)	1,844 bp
N50 length (nt)	6,124 bp
N90 length (nt)	689 bp
///Gene Prediction
Total ORFs	4659437
Average ORFs	179209
Gene catalogue	1579243
Complete ORFs	296,434(18.77%)
Total length (Mbp)	1156.88
Average length (bp)	732.55
GC percent	0.4608
///Taxonomic Annotation
Gene catalogue	1579243
Annotated on NR	1,389,766(88.00%)
Annotated on Unclassified	0.0968
Annotated on Kingdom level	0.9032
Annotated on Phylum level	0.8801
Annotated on Class level	0.8378
Annotated on Order level	0.832
Annotated on Family level	0.6958
Annotated on Genus level	0.6457
Annotated on Species level	0.4439
Assigned Phyla(top 5)	Firmicutes	Bacteroidetes	Proteobacteria	Actinobacteria	Verrucomicrobia
Sign_diff Phyla(top 5)	k__Bacteria\;p__Firmicutes	k__Bacteria\;p__Bacteroidetes	k__Bacteria\;p__Actinobacteria	k__Bacteria\;p__Candidatus Melainabacteria	k__Bacteria\;p__Candidatus Saccharibacteria
///Functional Annotation
Gene catalogue	1579243
Annotated on KEGG	1,076,387(68.16%)
Annotated on KO	535,602(33.92%)/6,149
Annotated on EC	303,588(19.22%)/2,077
Annotated on pathway	301,076(19.06%)/320
Annotated on eggNOG	1,054,492(66.77%)
Annotated on OG	1,054,492(66.77%)/28,489
Annotated on CAZy	56,786(3.60%)
///CARD Annotation
Gene catalogue	1579243
Annotated on CARD	748
Annotated AROs	424

## Sheet: No. of gene
sample	gene_num	grp
MT9	213277	Dytonia
MT10.cd	484462	Dytonia
MT11.cd	372955	Dytonia
MT12.cd	544249	Dytonia
MT13.cd	516422	Dytonia
MT14.cd	338313	Dytonia
MT18.cd	326813	Dytonia
MT19.cd	552228	Dytonia
MT20.bs	201438	Dytonia
MT28.cd	260975	Dytonia
MT29.cd	388183	Dytonia
MT30.cd	460990	Dytonia
MT33.cd	462395	Dytonia
HC1	347834	HC
HC2	558111	HC
HC3	391728	HC
HC4	590723	HC
HC5	294521	HC
HC6	305050	HC
HC8	519351	HC
HC9	575388	HC
HC10	233151	HC
HC12	268161	HC
HC13	179627	HC
HC16	330443	HC
