# Supplementary material for: Gut Microbiome and Serum Metabolome Alterations Associated with Isolated Dystonia
Source: mSphere. 2021 Aug 4;6(4):e00283-21. doi: 10.1128/mSphere.00283-21 (PMC8386414; doi:10.1128/mSphere.00283-21)
Supplement: TABLE S4 [file msphere.00283-21-st004.xlsx]

## Sheet: Different KEGG pathway
	KEGG annotation (level 3)	mean(dystonia)	variance	standard error	mean(HCs)	variance	standard error	p value	q value	Dystonia vs HCs
ko00720	Metabolism; Energy metabolism; Carbon fixation pathways in prokaryotes	0.00429942	3.34e-07	0.000160362	0.00472783	9.23e-08	8.77e-05	0.020979	0.0100559	Down
ko00630	Metabolism; Carbohydrate metabolism; Glyoxylate and dicarboxylate metabolism	0.00339667	2.82e-07	0.000147188	0.00384332	8.31e-08	8.32e-05	0.013986	0.007413	Down
ko00020	Metabolism; Carbohydrate metabolism; Citrate cycle (TCA cycle)	0.0025735	2.44e-07	0.000136895	0.00320528	4.74e-08	6.28e-05	0.000999001	0.000949448	Down
ko00460	Metabolism; Metabolism of other amino acids; Cyanoamino acid metabolism	0.00159485	8.75e-08	8.2e-05	0.00190643	5.74e-08	6.92e-05	0.00599401	0.00375463	Down
ko00521	Metabolism; Biosynthesis of other secondary metabolites; Streptomycin biosynthesis	0.00156605	8.1e-08	7.89e-05	0.00202753	1.32e-07	0.000105057	0.001998	0.00164382	Down
ko00511	Metabolism; Glycan biosynthesis and metabolism; Other glycan degradation	0.0014368	1.74e-07	0.000115766	0.00319589	6.7e-07	0.000236346	0.000999001	0.000949448	Down
ko00600	Metabolism; Lipid metabolism; Sphingolipid metabolism	0.00120498	5.32e-08	6.4e-05	0.00192278	1.34e-07	0.000105808	0.000999001	0.000949448	Down
ko00750	Metabolism; Metabolism of cofactors and vitamins; Vitamin B6 metabolism	0.000890438	3.05e-08	4.84e-05	0.00103368	6.7e-09	2.36e-05	0.013986	0.007413	Down
ko00523	Metabolism; Metabolism of terpenoids and polyketides; Polyketide sugar unit biosynthesis	0.000835697	3.91e-08	5.48e-05	0.00122065	1.23e-07	0.000101037	0.002997	0.00223249	Down
ko00540	Metabolism; Glycan biosynthesis and metabolism; Lipopolysaccharide biosynthesis	0.000669027	3.44e-07	0.000162728	0.00181961	2.12e-07	0.000133004	0.000999001	0.000949448	Down
ko00603	Metabolism; Glycan biosynthesis and metabolism; Glycosphingolipid biosynthesis - globo and isoglobo series	0.000565442	1.91e-08	3.83e-05	0.00103709	9.37e-08	8.84e-05	0.000999001	0.000949448	Down
ko00531	Metabolism; Glycan biosynthesis and metabolism; Glycosaminoglycan degradation	0.000327139	3.41e-08	5.12e-05	0.00103676	1.16e-07	9.83e-05	0.000999001	0.000949448	Down
ko00230	Metabolism; Nucleotide metabolism; Purine metabolism	0.012499	5.43e-07	0.000204445	0.0113082	1.08e-06	0.000299477	0.00799201	0.00478852	Up
ko00500	Metabolism; Carbohydrate metabolism; Starch and sucrose metabolism	0.00804835	4.64e-07	0.000188881	0.00671141	2.71e-07	0.000150348	0.000999001	0.000949448	Up
ko00550	Metabolism; Glycan biosynthesis and metabolism; Peptidoglycan biosynthesis	0.00496283	1.72e-07	0.000115043	0.00421039	6e-07	0.00022365	0.011988	0.00660816	Up
ko00400	Metabolism; Amino acid metabolism; Phenylalanine, tyrosine and tryptophan biosynthesis	0.00423218	7.04e-08	7.36e-05	0.00383099	2.49e-07	0.000144079	0.027972	0.0126386	Up
ko00564	Metabolism; Lipid metabolism; Glycerophospholipid metabolism	0.00337683	9.43e-08	8.52e-05	0.00256594	5.75e-08	6.92e-05	0.000999001	0.000949448	Up
ko00770	Metabolism; Metabolism of cofactors and vitamins; Pantothenate and CoA biosynthesis	0.00310145	1.64e-07	0.000112284	0.00278481	1.08e-07	9.47e-05	0.0499501	0.0196671	Up
ko00561	Metabolism; Lipid metabolism; Glycerolipid metabolism	0.00237788	7.52e-08	7.61e-05	0.00165403	8.4e-08	8.37e-05	0.000999001	0.000949448	Up
ko00920	Metabolism; Energy metabolism; Sulfur metabolism	0.00224058	2.4e-07	0.000135877	0.0018096	5.28e-08	6.63e-05	0.00499501	0.00327786	Up
ko00450	Metabolism; Metabolism of other amino acids; Selenocompound metabolism	0.0020725	5.02e-08	6.22e-05	0.00166876	2.73e-08	4.77e-05	0.001998	0.00164382	Up
ko00350	Metabolism; Amino acid metabolism; Tyrosine metabolism	0.00101925	8.87e-08	8.26e-05	0.000657322	6.48e-09	2.32e-05	0.000999001	0.000949448	Up

## Sheet: Different KEGG Module
	Module	mean(dystonia)	variance	standard error	mean(HCs)	variance	standard error	p value	q value	Dystonia vs HCs
M00360	M00545 Trans-cinnamate degradation, trans-cinnamate => acetyl-CoA M00878 Phenylacetate degradation, phenylaxetate => acetyl-CoA/succinyl-CoA	0.00617021	2.89e-07	0.000149222	0.00553378	1.09e-06	0.000300983	0.0719281	0.0395274	Up
M00258	swainsonine biosynthesis oxidoreductase SwnR [EC:1.3.1.-]	0.00458834	1.19e-06	0.000302627	0.00323421	2.53e-07	0.000145185	0.001998	0.00189481	Up
M00254	Aflatoxin biosynthesis	0.00337316	3.49e-07	0.000163903	0.00245626	8.94e-08	8.63e-05	0.000999001	0.00106279	Up
M00196	Photosynthesis - antenna proteins	0.00258869	4.7e-07	0.000190087	0.000919	1.39e-07	0.000107666	0.000999001	0.00106279	Up
M00016	Lysine biosynthesis, succinyl-DAP pathway, aspartate => lysine	0.00231503	7.43e-08	7.56e-05	0.00208186	4.93e-08	6.41e-05	0.027972	0.0177186	Up
M00207	M00046 Pyrimidine degradation, uracil => beta-alanine, thymine => 3-aminoisobutanoate	0.00226327	3.39e-07	0.000161517	0.001245	3.61e-07	0.00017342	0.000999001	0.00106279	Up
M00173	Reductive citrate cycle (Arnon-Buchanan cycle)	0.00222705	2.14e-07	0.000128326	0.00297278	6.45e-08	7.33e-05	0.000999001	0.00106279	Down
M00165	Reductive pentose phosphate cycle (Calvin cycle)	0.00212818	1.6e-07	0.000110946	0.00183535	4.28e-08	5.97e-05	0.020979	0.014211	Up
M00009	Citrate cycle (TCA cycle, Krebs cycle)	0.00212122	1.86e-07	0.000119612	0.00264465	5.31e-08	6.65e-05	0.001998	0.00189481	Down
M00022	Shikimate pathway, phosphoenolpyruvate + erythrose-4P => chorismate	0.00211297	3.92e-08	5.49e-05	0.00173975	1.11e-07	9.63e-05	0.002997	0.00268857	Up
M00260	M00018 Threonine biosynthesis, aspartate => homoserine => threonine M00020 Serine biosynthesis, glycerate-3P => serine M00033 Ectoine biosynthesis, aspartate => ectoine M00338 Cysteine biosynthesis, homocysteine + serine => cysteine M00555 Betaine biosynthesis, choline => betaine	0.00205381	8.6e-08	8.14e-05	0.00177824	4.13e-08	5.87e-05	0.011988	0.00876452	Up
M00236	M00009 Citrate cycle (TCA cycle, Krebs cycle) M00011 Citrate cycle, second carbon oxidation, 2-oxoglutarate => oxaloacetate M00148 Succinate dehydrogenase (ubiquinone)	0.00203304	6.32e-08	6.97e-05	0.000997192	1.95e-07	0.000127435	0.000999001	0.00106279	Up
M00582	M00357 Methanogenesis, acetate => methane M00567 Methanogenesis, CO2 => methane	0.00200856	2.26e-07	0.000131985	0.00107435	2.88e-07	0.000155005	0.000999001	0.00106279	Up
M00239	M00009 Citrate cycle (TCA cycle, Krebs cycle) M00011 Citrate cycle, second carbon oxidation, 2-oxoglutarate => oxaloacetate M00149 Succinate dehydrogenase, prokaryotes M00173 Reductive citrate cycle (Arnon-Buchanan cycle) M00374 Dicarboxylate-hydroxybutyrate cycle M00376 3-Hydroxypropionate bi-cycle	0.00189461	3.01e-07	0.000152094	0.000829139	8.52e-08	8.43e-05	0.000999001	0.00106279	Up
M00525	Lysine biosynthesis, acetyl-DAP pathway, aspartate => lysine	0.00181779	1.58e-08	3.48e-05	0.00158943	3.97e-08	5.75e-05	0.002997	0.00268857	Up
M00017	Methionine biosynthesis, apartate => homoserine => methionine	0.00168749	3.28e-08	5.02e-05	0.00134039	2.89e-08	4.91e-05	0.000999001	0.00106279	Up
M00167	Reductive pentose phosphate cycle, glyceraldehyde-3P => ribulose-5P	0.00162791	1.11e-07	9.22e-05	0.00139668	3.39e-08	5.32e-05	0.034965	0.0212558	Up
M00007	Pentose phosphate pathway, non-oxidative phase, fructose 6P => ribose 5P	0.00146552	1.06e-07	9.01e-05	0.00124143	2.75e-08	4.79e-05	0.030969	0.0189655	Up
M00565	Trehalose biosynthesis, D-glucose 1P => trehalose	0.00146534	7.54e-08	7.62e-05	0.00088561	6.77e-08	7.51e-05	0.000999001	0.00106279	Up
M00018	Threonine biosynthesis, aspartate => homoserine => threonine	0.00137532	1.44e-08	3.33e-05	0.00114518	1.69e-08	3.76e-05	0.000999001	0.00106279	Up
M00159	V/A-type ATPase, prokaryotes	0.00136677	1.92e-07	0.00012144	0.00101482	1.01e-07	9.19e-05	0.02997	0.0184902	Up
M00126	Tetrahydrofolate biosynthesis, GTP => THF	0.00122451	4.56e-08	5.92e-05	0.00142618	2.09e-08	4.17e-05	0.00799201	0.00622706	Down
M00082	Fatty acid biosynthesis, initiation	0.00121033	2.28e-08	4.19e-05	0.000919581	1.96e-08	4.04e-05	0.000999001	0.00106279	Up
M00212	/	0.00118845	1.81e-07	0.000118001	0.000477217	3.24e-08	5.2e-05	0.000999001	0.00106279	Up
M00011	Citrate cycle, second carbon oxidation, 2-oxoglutarate => oxaloacetate	0.00117409	1.96e-07	0.000122938	0.00194757	7.57e-08	7.94e-05	0.000999001	0.00106279	Down
M00603	M00068 Glycosphingolipid biosynthesis, globo-series, LacCer => Gb4Cer	0.00115937	2.89e-07	0.000149208	0.000740672	3.55e-07	0.000171894	0.0709291	0.0392383	Up
M00121	Heme biosynthesis, plants and bacteria, glutamate => heme	0.00114227	8.32e-08	8e-05	0.000882755	2.49e-08	4.56e-05	0.00599401	0.00497386	Up
M00519	/	0.00110796	1.48e-07	0.000106732	0.00042753	2.23e-08	4.31e-05	0.000999001	0.00106279	Up
M00222	M00101 Cholesterol biosynthesis, squalene 2,3-epoxide => cholesterol	0.0010804	1.08e-08	2.88e-05	0.000853162	2.31e-08	4.38e-05	0.000999001	0.00106279	Up
M00115	NAD biosynthesis, aspartate => NAD	0.00105458	8.87e-09	2.61e-05	0.000954182	1.05e-08	2.96e-05	0.016983	0.0118925	Up
M00374	Dicarboxylate-hydroxybutyrate cycle	0.000944115	6.9e-08	7.28e-05	0.00117197	5.39e-09	2.12e-05	0.00499501	0.00429522	Down
M00125	Riboflavin biosynthesis, GTP => riboflavin/FMN/FAD	0.000888061	3.64e-08	5.29e-05	0.00105963	3.3e-08	5.25e-05	0.02997	0.0184902	Down
M00793	dTDP-L-rhamnose biosynthesis	0.000886813	5.13e-08	6.28e-05	0.00129394	1.44e-07	0.00010945	0.001998	0.00189481	Down
M00361	M00547 Benzene/toluene degradation, benzene => catechol / toluene => 3-methylcatechol M00548 Benzene degradation, benzene => catechol	0.00080417	3.79e-08	5.4e-05	0.00104718	1.66e-08	3.72e-05	0.001998	0.00189481	Down
M00061	D-Glucuronate degradation, D-glucuronate => pyruvate + D-glyceraldehyde 3P	0.000740232	8.34e-08	8.01e-05	0.000898441	3.14e-08	5.11e-05	0.130869	0.0631372	Down
M00144	NADH:quinone oxidoreductase, prokaryotes	0.000702132	9.06e-08	8.35e-05	0.00120892	9.99e-08	9.12e-05	0.000999001	0.00106279	Down
M00620	Incomplete reductive citrate cycle, acetyl-CoA => oxoglutarate	0.000681514	6.24e-08	6.93e-05	0.00128265	3e-08	5e-05	0.000999001	0.00106279	Down
M00060	KDO2-lipid A biosynthesis, Raetz pathway, LpxL-LpxM type	0.000299249	9.76e-08	8.66e-05	0.00110597	9.52e-08	8.9e-05	0.000999001	0.00106279	Down
M00038	Tryptophan metabolism, tryptophan => kynurenine => 2-aminomuconate	3.21e-05	4.8e-10	6.08e-06	1.13e-05	5.13e-10	6.54e-06	0.02997	0.0184902	Up
