# Supplementary material for: Gut Microbiome and Serum Metabolome Alterations Associated with Isolated Dystonia
Source: mSphere. 2021 Aug 4;6(4):e00283-21. doi: 10.1128/mSphere.00283-21 (PMC8386414; doi:10.1128/mSphere.00283-21)
Supplement: TABLE S5 [file msphere.00283-21-st005.xlsx]

## Sheet: Table 1. 1543 total metabolites
ID	Name_des	Formula	Molecular Weight	RT [min]	ChemSpider_Results	mzCloud_Results	neg_CD1	neg_CD10	neg_CD11	neg_CD12	neg_CD13	neg_CD14	neg_CD2	neg_CD3	neg_CD4	neg_CD5	neg_CD6	neg_CD8	neg_CD9	neg_HC1	neg_HC10	neg_HC11	neg_HC12	neg_HC13	neg_HC2	neg_HC3	neg_HC4	neg_HC5	neg_HC6	neg_HC7	neg_HC8	FC	log2FC	Pvalue	ROC	VIP	Note:
Com_19_pos	1-Linoleoyl-sn-glycero-3-phosphocholine	C26 H50 N O7 P	519.332	14.378	Full match	Invalid mass	1016568107	8.1482e+08	9.03495e+08	7.67441e+08	7.47386e+08	8.99554e+08	1062074943	7.98622e+08	7.58734e+08	7.38133e+08	8.19936e+08	7.13175e+08	8.72306e+08	7.16787e+08	6.43656e+08	8.52579e+08	6.57254e+08	5.66106e+08	9.76313e+08	698129121	6.50532e+08	808845472	731011331	7.52629e+08	6.5151e+08	1.62693	0.702154	2.61e-07	0.853704	0.598754	Significant: P<0.05, VIP >1 and FC>2 or <0.5, 242 significant features
Com_18_pos	Platelet-activating factor	C26 H54 N O7 P	523.363	15.277	Full match	Invalid mass	7.45107e+08	534814289	4.26438e+08	6.09892e+08	4.26587e+08	6.43507e+08	6.73664e+08	6.05685e+08	7.80708e+08	5.77091e+08	7.8444e+08	7.39618e+08	5.86403e+08	6.23273e+08	7.28196e+08	7.57924e+08	8.66449e+08	8.93572e+08	7.18806e+08	9.47558e+08	7.94012e+08	9.17285e+08	8.35945e+08	8.81038e+08	8.3215e+08	1.11498	0.157018	0.0414222	0.566667	0.417268
Com_36_pos	oleoyl-lysophosphatidylcholine	C26 H52 N O7 P	521.348	14.761	Full match	Invalid mass	5.50557e+08	3.72827e+08	3.80417e+08	3.96474e+08	2.56959e+08	3.69381e+08	4.73569e+08	5.13148e+08	478133151	5.44913e+08	6.0571e+08	5.08731e+08	3.60199e+08	5.01417e+08	4.68426e+08	5.33442e+08	4.71599e+08	5.21612e+08	4.9484e+08	4.79172e+08	4.7567e+08	5.66621e+08	490611916	3.1085e+08	6.12645e+08	1.30659	0.385803	0.00117641	0.664815	0.526624
Com_38_pos	Indole-3-acrylic acid	C11 H9 N O2	187.063	5.757	Partial match	Full match	4.24498e+08	4.87957e+08	4.1947e+08	3.25355e+08	401270328	4.07681e+08	4.62994e+08	3.84288e+08	4.29638e+08	508495309	4.42769e+08	3.24181e+08	2.90451e+08	5.62151e+08	5.16156e+08	4.27972e+08	4.15592e+08	487375787	4.92785e+08	3.43718e+08	4.4788e+08	516914073	421708290	3.86034e+08	511819085	1.25272	0.325059	0.0658837	0.62037	0.447727
Com_2_neg	Linoleic acid	C18 H32 O2	280.239	14.178	Full match	Full match	4.14282e+08	3.73606e+08	7.48532e+08	1019549452	7.26157e+08	9.32908e+08	7.8401e+08	6.54176e+08	9.83575e+08	2.55113e+08	5.51645e+08	1056821351	5.12795e+08	1278280458	1021140474	7.1931e+08	1047459206	1211901288	8.94192e+08	1074812317	1065333828	1272763430	8.8518e+08	7.97644e+08	7.02227e+08	0.744487	-0.425681	0.0826563	0.764815	0.412058
Com_26_pos	Isoleucine	C6 H13 N O2	131.095	1.589	Not the top hit	Full match	4.04794e+08	4.95974e+08	5.56503e+08	5.66718e+08	3.63156e+08	5.56902e+08	3.33221e+08	3.79276e+08	4.71024e+08	6.87741e+08	524366701	3.79162e+08	4.31953e+08	7.61307e+08	6.51031e+08	5.01813e+08	5.63888e+08	4.97412e+08	699306050	6.69709e+08	4.98977e+08	6.4082e+08	5.34764e+08	6.57819e+08	5.60809e+08	1.18099	0.239994	0.0103074	0.577778	0.550199
Com_1_neg	Oleic acid	C18 H34 O2	282.255	14.729	Full match	Full match	3.68156e+08	558728031	1092388942	1215895782	1064400279	1132563069	1217943320	1263881939	9.93884e+07	2.62844e+08	1020712631	1042058122	5.60592e+08	9.23431e+08	1135354114	787946827	1031692587	1010586402	9.49844e+08	9.29731e+08	1134782474	1072662846	9.23607e+08	1111197355	973385639	0.851827	-0.231367	0.337757	0.440741	0.332398
Com_21_neg	2,4-di-tert-Butylphenol	C14 H22 O	206.167	13.788	Partial match	Full match	2.9355e+08	3.24456e+08	2.23489e+08	161349410	2.43024e+08	1.96048e+08	2.44556e+08	2.44598e+08	2.49494e+08	3.43929e+08	2.45004e+08	1.94945e+08	2.8207e+08	1.54768e+08	2.02301e+08	1.97724e+08	201370691	1.76663e+08	2.22379e+08	1.86383e+08	1.61962e+08	1.56076e+08	215752955	1.9929e+08	1.98512e+08	1.36769	0.451742	0.00453469	0.827778	0.546714
Com_99_pos	Phosphoric acid	H3 O4 P	97.9768	2.164	Full match	No results	1.57939e+08	2.09948e+08	1.14889e+08	1.2651e+08	5.80097e+07	2.11372e+08	2.47949e+08	1.35091e+08	1.12981e+08	1.66479e+08	1.10002e+08	1.3526e+08	1.6839e+08	3.33188e+07	3.13567e+07	1.14738e+07	3.95386e+07	1.68113e+07	3.84833e+07	3.84223e+07	2.40597e+07	1.56412e+07	2.14107e+07	3.00384e+06	3.58935e+07	11.1121	3.47406	4.59e-20	1	2.31784
Com_64_pos	Valine	C5 H11 N O2	117.079	1.167	Full match	Full match	1.43394e+08	155051529	1.82276e+08	1.8608e+08	2.02832e+08	1.78487e+08	1.90759e+08	1.51818e+08	2.12483e+08	1.86581e+08	1.95071e+08	1.31603e+08	1.75289e+08	1.79678e+08	225331617	6.20995e+07	1.95329e+08	1.12193e+08	2.40262e+08	1.95999e+08	1.67842e+08	2.10748e+08	2.07392e+08	2.00658e+08	1.64147e+08	1.26122	0.33482	0.000693236	0.618519	0.475108
Com_120_pos	N(3)-(4-Methoxyfumaroyl)-2,3-diaminopropionic acid	C8 H12 N2 O5	216.074	1.452	Full match	Invalid mass	1.41147e+08	8.54306e+07	1.13534e+08	1.86281e+08	215274605	1.59964e+07	1.91441e+08	1.39183e+08	1.40099e+08	2.61824e+07	3.31733e+07	1.12128e+08	7.81701e+07	559775	257276	219446	218493	237986	469373	995077	326380	240260	220771	209622	208122	558.483	9.12537	1.76e-19	1	5.81564
Com_73_pos	Piperidine	C5 H11 N	85.0891	1.587	Full match	No results	1.25588e+08	1.72655e+08	1.91777e+08	1.36637e+08	1.26885e+08	174531418	1.15707e+08	1.25072e+08	1.45644e+08	2.1193e+08	1.89096e+08	1.20985e+08	1.53791e+08	2.56484e+08	2.11928e+08	1.66917e+08	1.65121e+08	147012882	2.24093e+08	220580191	1.82597e+08	2.66294e+08	1.66324e+08	2.20207e+08	1.74187e+08	1.19008	0.251064	0.00681976	0.411111	0.581128
Com_161_pos	D-(+)-Proline	C5 H9 N O2	115.063	1.185	Full match	Full match	1.21798e+08	4.11412e+07	6.15284e+07	5.34568e+07	4.58279e+07	3.9392e+07	5.39008e+07	3.94568e+07	4.29355e+07	7.97629e+07	4.74866e+07	3.36511e+07	5.08075e+07	6.32352e+07	6.36384e+07	5.64907e+07	6.45136e+07	4.75308e+07	8.31662e+07	5.88195e+07	4.70872e+07	6.07538e+07	1.85475e+07	4.9621e+07	3.20253e+07	1.35434	0.437585	0.0023294	0.655556	0.570968
Com_138_pos	LysoPC(20:5(5Z,8Z,11Z,14Z,17Z))	C28 H48 N O7 P	541.316	14.034	Full match	Invalid mass	1.21123e+08	9.51506e+07	7.1293e+07	6.37535e+06	4.66124e+07	8.00099e+07	1.55136e+08	6.48785e+06	5.94012e+07	6.5731e+07	7.34989e+07	8.06344e+07	1.0189e+08	1.07238e+08	1.04067e+08	8.38756e+07	1.01141e+08	1.01646e+08	1.40299e+08	1.17103e+08	8.37665e+07	1.01129e+08	123999000	9.26929e+07	8.71462e+07	1.33914	0.421309	0.119815	0.607407	0.65439
Com_7_neg	a-Eleostearic acid	C18 H30 O2	278.224	13.904	Not the top hit	Full match	1.02421e+08	2.58527e+07	3.94378e+07	1.08036e+08	4.72677e+07	9.45866e+07	8.20685e+07	22170325	8.02838e+07	2.34044e+07	7.72713e+07	1.35708e+08	7.06998e+07	1.99975e+08	1.50289e+08	6.03509e+07	1.53894e+08	2.40349e+08	8.84021e+07	1.48617e+08	3.90574e+08	1.9625e+08	8.973e+07	5.87969e+07	5.71086e+07	0.53668	-0.897866	0.018919	0.777778	0.741426
Com_41_neg	D-(-)-Fructose	C6 H12 O6	180.063	1.035	Not the top hit	Full match	9.61302e+07	1.43739e+08	4.51602e+07	4.14392e+07	4.1529e+07	6.81123e+07	5.62595e+07	9.49357e+07	5.16197e+07	6.97231e+07	7.88164e+07	4.6045e+07	5.08627e+07	5.26968e+07	6.92641e+07	1.28316e+08	4.29403e+07	6.82543e+07	4.75269e+06	6.81878e+07	4.03296e+07	3.97581e+07	8.52826e+07	6.65226e+07	7.44792e+07	0.775918	-0.366025	0.129097	0.701852	0.291991
Com_40_pos	DL-Tryptophan	C11 H12 N2 O2	204.09	5.679	Full match	Full match	8.15348e+07	4.78361e+08	300569005	2.62402e+08	4.70249e+08	5.88384e+07	7.00098e+07	2.87046e+08	1.63084e+08	4.9892e+08	2.69608e+07	1.15462e+08	9.73169e+07	1.10149e+08	2.57074e+08	4.20158e+08	212825019	4.79109e+08	1.20391e+08	2.60891e+07	4.39153e+08	5.07099e+08	4.13524e+08	2.88529e+08	1.3777e+08	1.09886	0.136003	0.923501	0.47963	0.523233
Com_59_neg	Platelet-activating factor	C26 H54 N O7 P	523.364	15.237	Full match	Invalid mass	5.79413e+07	5.31462e+07	3.13403e+07	2.88793e+07	2.48191e+07	3.69309e+07	4.14372e+07	4.56454e+07	5.14247e+07	7.38936e+07	6.99014e+07	4.69139e+07	4.69568e+07	59833345	7.90293e+07	7.81467e+07	6.67944e+07	7.89016e+07	5.87521e+07	7.58315e+07	4.45078e+07	6.57205e+07	8.67038e+07	1.01281e+08	9.19723e+07	0.705139	-0.50402	0.193524	0.807407	0.346108
Com_109_neg	oleoyl-lysophosphatidylcholine	C26 H52 N O7 P	521.348	14.743	Full match	Invalid mass	4.21565e+07	3.25661e+07	2.36837e+07	2.21629e+07	16728446	2.41436e+07	2.91684e+07	3.31694e+07	3.06755e+07	6.07528e+07	3.91222e+07	2.74185e+07	2.969e+07	3.36983e+07	3.82783e+07	4.83069e+07	38968681	4.08823e+07	2.22795e+07	3.62395e+07	2.54019e+07	3.73457e+07	3.98844e+07	5.59077e+07	5.84811e+07	0.927319	-0.108863	0.733962	0.568519	0.223053
Com_271_pos	LysoPC(18:3(9Z,12Z,15Z))	C26 H48 N O7 P	517.316	14.062	Full match	Invalid mass	4.10007e+07	1.14479e+07	1.04477e+07	1.44456e+07	8.86828e+06	2.72568e+07	3.50272e+07	1.01389e+07	1.51737e+07	3.66135e+07	5.07325e+07	1.56689e+07	2.44309e+07	2.66921e+07	2.36193e+07	2.12613e+07	2.09327e+07	3.60649e+07	3.02826e+07	3.12059e+07	3.48881e+07	4.07685e+07	2.61517e+07	1.6733e+07	1.82624e+07	1.33507	0.416919	0.0363454	0.653704	0.625653
Com_143_pos	DL-Carnitine	C7 H15 N O3	161.105	1.052	Full match	Full match	4.06764e+07	6.22275e+07	6.70235e+07	3.85121e+07	8.15318e+07	7.75357e+07	5.46167e+07	8.6969e+07	7.29032e+07	8.08038e+07	1.22171e+08	5.35539e+07	4.10232e+07	6.78401e+07	7.77199e+07	8.37515e+07	8.72866e+07	7.6601e+07	6.70687e+07	5.51435e+07	7.34676e+07	9.63274e+07	9.35911e+07	6.48228e+07	6.6052e+07	1.21968	0.286502	0.0459527	0.635185	0.406372
Com_242_pos	Indole	C8 H7 N	117.058	5.753	Full match	Full match	4.01337e+07	4.61384e+07	3.68893e+07	2.73806e+07	4.26252e+07	3.60732e+07	4.31336e+07	3.60519e+07	3.54347e+07	4.22497e+07	1.42089e+07	2.81189e+07	2.66598e+07	4.83661e+07	4.95371e+07	4.18827e+07	3.97507e+07	4.8633e+07	4.28169e+07	3.14074e+07	4.08454e+07	4.29156e+07	3.70002e+07	3.75941e+07	47090174	1.13846	0.187081	0.0593688	0.535185	0.497397
Com_133_pos	Creatinine	C4 H7 N3 O	113.059	1.064	Partial match	Full match	3.95076e+07	6.38931e+07	5.33588e+07	6.9684e+07	6.07394e+07	4.22693e+07	3.03704e+07	4.72053e+07	6.18964e+07	5.08918e+07	4.8361e+07	4.37519e+07	3.59277e+07	3.81808e+07	6.74513e+07	6.07504e+07	6.12009e+07	5.70747e+07	6.87245e+07	4.23936e+07	1.13225e+08	7.14826e+07	5.84152e+07	1.541e+08	5.13422e+07	1.09718	0.133801	0.0206627	0.596296	0.650856
Com_302_pos	2-linoleoyl-sn-glycero-3-phosphoethanolamine	C23 H44 N O7 P	477.285	14.392	Full match	Invalid mass	3.91256e+07	2.47674e+07	2.79643e+07	3.43318e+07	2.06903e+07	2.93139e+07	4.14504e+07	3.57059e+07	1.6539e+07	4.26305e+07	5.01333e+07	1.8329e+07	4.66459e+07	2.84061e+07	2.87525e+07	2.60133e+07	1.58516e+07	1.70797e+07	3.94165e+07	2.38533e+07	2.66674e+07	4.04777e+07	3.14705e+07	2.83656e+07	2.58539e+07	1.8474	0.885496	3.99e-06	0.811111	0.780278
Com_97_neg	L-Phenylalanine	C9 H11 N O2	165.079	2.798	Full match	Full match	3.6599e+07	4.42082e+07	2.22487e+07	1.47843e+07	2.00071e+07	2.59292e+07	2.34317e+07	2.76361e+07	2.86019e+07	5.89663e+07	3.11994e+07	1.6612e+07	2.89653e+07	4.61417e+07	4.0225e+07	3.3762e+07	2.94611e+07	2.99232e+07	4.23802e+07	4.35856e+07	2.61679e+07	3.19714e+07	5.13435e+07	4.86531e+07	3.72095e+07	0.782328	-0.354154	0.212807	0.764815	0.270379
Com_59_pos	Methyl indole-3-acetate	C11 H11 N O2	189.079	10.113	Not the top hit	Full match	3.61229e+07	4.03795e+06	1.32588e+06	7.74872e+06	3.21717e+07	7.41961e+06	1.09414e+07	6.19951e+06	8.17714e+06	3.85188e+07	5.74528e+06	2.75853e+06	191762	4.68425e+06	6.89348e+06	6.15654e+06	3.52968e+08	313058	8.13586e+06	6.42572e+06	1.30348e+07	4.80499e+06	2.0135e+07	4.41048e+06	9.8577e+06	0.692214	-0.530709	0.74021	0.538889	0.416703
Com_257_pos	Piperine	C17 H19 N O3	285.136	12.485	Partial match	Full match	3.33817e+07	359210	1.40904e+06	573479	1.55231e+06	1.71002e+07	4.86041e+06	278803	2.07091e+06	848916	5.0446e+06	1.08348e+06	1.14815e+06	847685	1.41931e+07	2.12593e+07	221247	2.58987e+06	144162	115580	3.28321e+06	596770	1.60096e+06	1.02865e+06	5.31795e+06	3.25669	1.70341	0.0448	0.664815	0.999932
Com_68_neg	Testosterone sulfate	C19 H28 O5 S	368.165	10.96	Not the top hit	Full match	3.31426e+07	1.31355e+07	8.21556e+07	4.80825e+07	4.35787e+07	2.02044e+07	5.16301e+07	2.04769e+07	1.90211e+07	3.64867e+07	8.87329e+06	7.40325e+07	2.43263e+07	7.18773e+07	3.74389e+07	8.31504e+07	6.18697e+07	7.34834e+07	5.03905e+07	1.78314e+07	5.849e+07	5.90053e+07	8.75306e+07	3.61346e+07	6.0304e+07	1.01776	0.0254024	0.160478	0.47963	0.652681
Com_73_neg	Ethyl myristate	C16 H32 O2	256.239	14.614	Not the top hit	Full match	3.23855e+07	3.41681e+07	7.56566e+07	5.22481e+07	5.43517e+07	5.82503e+07	4.54509e+07	9.78759e+07	5.46536e+07	4.79696e+07	5.32061e+07	4.86767e+07	5.13013e+07	5.3299e+07	5.55794e+07	5.11571e+07	5.04286e+07	4.67757e+07	5.72038e+07	6.03966e+07	5.11932e+07	4.44801e+07	3.99975e+07	4.75364e+07	4.61742e+07	1.12178	0.165784	0.227279	0.668519	0.12746
Com_145_neg	1,5-Diaminonaphthalene	C10 H10 N2	158.084	5.111	Full match	No results	3.20338e+07	4.86073e+07	2.93034e+07	1.99855e+07	2.72212e+07	3.30827e+07	2.94424e+07	3.06e+07	3.24343e+07	5.27775e+07	3.52116e+07	1.99628e+07	2.40765e+07	4.076e+07	3.67777e+07	2.88843e+07	2.63094e+07	2.5997e+07	3.53719e+07	2.85827e+07	2.28703e+07	2.70588e+07	2.67284e+07	3.54308e+07	3.4922e+07	1.206	0.270228	0.0962878	0.668519	0.475479
Com_397_pos	hypaphorine	C14 H18 N2 O2	246.136	6.202	Full match	Invalid mass	3.18074e+07	1.06927e+07	5.91217e+06	5.57317e+06	8.15738e+06	1.37619e+07	6.25767e+06	335940	9.13278e+06	8.34107e+06	2.34017e+06	1.96262e+06	2.45262e+07	1.79108e+07	1.99991e+07	4.27046e+06	2.53032e+06	2.66499e+06	3.43382e+07	2.32381e+07	368912	2.70774e+07	6.70266e+06	6.63026e+06	5.58179e+06	1.06014	0.0842599	0.655466	0.55	0.499365
Com_146_neg	DL-Tryptophan	C11 H12 N2 O2	204.09	5.099	Full match	Full match	3.17765e+07	4.83405e+07	2.91437e+07	1.9876e+07	2.70789e+07	3.29128e+07	2.91611e+07	3.03886e+07	3.22218e+07	5.24336e+07	3.50275e+07	19854714	2.39328e+07	4.0598e+07	3.65927e+07	2.87468e+07	2.61692e+07	2.58476e+07	3.52651e+07	2.84729e+07	2.27494e+07	2.69699e+07	2.65191e+07	3.51511e+07	3.46594e+07	1.20414	0.267998	0.0997929	0.666667	0.482284
Com_17_neg	Uric acid	C5 H4 N4 O3	168.028	1.065	Full match	Full match	3.13928e+07	3.44245e+07	5.76514e+07	3.80291e+07	49247385	3.94885e+07	2.49283e+07	3.38386e+07	2.2668e+07	4.40989e+07	3.70434e+07	3.25438e+07	2.91775e+07	5.19198e+07	4.57732e+07	6.35456e+07	4.90347e+07	5.38748e+07	5.44589e+07	5.03514e+07	4.35507e+07	4.81822e+07	3.84918e+07	4.51137e+07	4.36372e+07	0.697842	-0.519027	0.0898593	0.637037	0.394182
Com_294_pos	4-Indolecarbaldehyde	C9 H7 N O	145.053	5.757	Partial match	Full match	2.91563e+07	3.48226e+07	2.8993e+07	2.55366e+07	3.68292e+07	2.75482e+07	3.21127e+07	2.69143e+07	24833912	3.45973e+07	3.11548e+07	2.26121e+07	1.98148e+07	3.75282e+07	3.72072e+07	3.10052e+07	3.02459e+07	3.56151e+07	3.42017e+07	2.70745e+07	3.03753e+07	2.93472e+07	2.95309e+07	2.78668e+07	3.61354e+07	1.23539	0.304968	0.00203124	0.605556	0.484079
Com_51_neg	DL-Lactic Acid	C3 H6 O3	90.0316	1.106	Full match	No results	2.91159e+07	1.65073e+07	1.96193e+07	1.8283e+07	6.95653e+06	1.86188e+07	2.45369e+07	5.26611e+07	4.61934e+07	2.7968e+07	1.62945e+07	4.2245e+07	2.92259e+07	8.6658e+07	1.05897e+08	7.66775e+07	9.13246e+07	5.6295e+07	9.37024e+07	7.83362e+07	6.03673e+07	9.35709e+07	8.76678e+07	8.57791e+07	5.03468e+07	0.484109	-1.0466	0.00840975	0.740741	1.08894
Com_497_pos	Hippuric acid	C9 H9 N O3	179.058	7.544	Full match	Full match	2.48181e+07	5.11018e+06	1.36895e+06	1.25011e+06	2.63533e+06	7.1095e+06	1.46275e+06	844343	1.46071e+07	3.91546e+06	1.41633e+06	2.39276e+06	1.81582e+06	642715	2.55824e+06	1.36557e+06	3.49771e+06	606119	2.98485e+06	4.9501e+06	623349	1.57918e+06	1.21315e+06	998648	8.21263e+06	1.9143	0.936815	0.045525	0.662963	0.536158
Com_183_pos	DL-Stachydrine	C7 H13 N O2	143.095	1.087	Full match	Full match	2.46863e+07	1.99394e+06	3.75961e+07	2.87696e+06	9.25936e+06	2.42562e+07	1.54686e+07	1.66119e+07	1.91009e+06	3.48014e+07	810178	760456	4.03045e+06	4.67881e+07	2.12595e+06	8.09951e+06	1.65583e+07	3.55081e+06	6.69377e+06	850963	3.42117e+06	4.85144e+06	1.52168e+06	2.33346e+06	5.48201e+07	2.88126	1.5267	0.0111779	0.731481	1.04607
Com_351_pos	3-Methylsulfolene	C5 H8 O2 S	132.024	1.218	Full match	Invalid mass	2.30096e+07	2.20536e+07	1.80014e+07	1.39814e+07	2.28191e+07	1.56511e+07	1.49002e+07	1.24835e+07	1.60418e+07	3.15865e+07	1.50798e+07	1.45309e+07	1.34138e+07	2.61427e+07	2.3037e+07	1.83495e+07	2.08084e+07	2.58362e+07	3.51933e+07	1.55371e+07	2.94893e+07	3.41565e+07	1.48986e+07	3.98562e+07	2.30545e+07	0.935845	-0.0956584	0.609584	0.464815	0.558405
Com_384_pos	2-Naphthylamine	C10 H9 N	143.073	5.755	Full match	Full match	21400726	2.39686e+07	2.12454e+07	1.79209e+07	2.02985e+07	2.20841e+07	2.39796e+07	2.12729e+07	2.06623e+07	2.64418e+07	2.42203e+07	1.72759e+07	1.48116e+07	2.9155e+07	3.08278e+07	2.32675e+07	4.20287e+06	2.70162e+07	2.49459e+07	1.83807e+07	2.3482e+07	2.79506e+07	2.17141e+07	2.16488e+07	2.77991e+07	1.2052	0.269275	0.105437	0.564815	0.467845
Com_261_pos	L-Aspartic acid	C4 H7 N O4	133.037	1.511	Full match	Full match	2.13536e+07	2.04652e+07	2.46844e+07	4.62451e+07	4.79445e+07	4.94936e+06	5.85039e+07	2.53456e+07	3.3097e+07	1.12266e+07	1.3788e+07	3.42293e+07	5.44397e+07	1.22413e+06	336377	378503	333952	477596	1.42818e+06	1.54646e+06	600133	489852	366229	473769	435405	76.295	6.25352	3.99e-17	1	3.93953
Com_455_pos	D-Serine	C3 H7 N O3	105.042	1.183	Full match	Full match	2.09094e+07	2.0457e+07	1.39539e+07	2.7512e+07	1.9511e+07	1.65604e+07	1.31793e+07	1.39352e+07	1.97679e+07	2.499e+07	1.1378e+07	1.69296e+07	1.11425e+07	1.26314e+07	1.2557e+07	2.18826e+07	1.99314e+07	2.21193e+07	2.05755e+07	1.73555e+07	2.51315e+07	2.3753e+07	2.35091e+07	2.08068e+07	1.60265e+07	1.11798	0.160897	0.0937927	0.598148	0.445545
Com_164_pos	Buprenorphine	C29 H41 N O4	467.3	13.985	No match	Invalid mass	2.07758e+07	1.7767e+07	2.09016e+07	2.15222e+07	1.91871e+07	3.72285e+07	3.95899e+07	2.21132e+07	3.43427e+07	4.39556e+07	5.29316e+07	4.63886e+07	4.53937e+07	5.41764e+07	8.43333e+07	5.78087e+07	2.31402e+07	1.00866e+08	4.38048e+07	7.23685e+07	2.91166e+07	7.54599e+07	3.53036e+07	5.45526e+07	5.5403e+07	0.966431	-0.0492609	0.284167	0.561111	0.62151
Com_18_neg	Arachidonic acid	C20 H32 O2	304.24	14.153	Full match	Full match	2.05024e+07	2.12122e+07	2.32125e+07	3.51755e+07	3.93438e+07	2.88751e+07	2.21251e+07	17899590	3.93785e+07	1.43091e+07	2.36585e+07	5.15667e+07	2.33012e+07	1.07328e+08	9.02497e+07	5.88747e+07	2.30105e+07	115136192	6.99821e+07	1.02406e+08	6.32234e+07	7.32962e+07	6.63923e+07	1.2084e+08	1.05968e+08	0.304739	-1.71435	4.75e-07	0.951852	1.37736
Com_169_neg	1-Hexadecanoyl-sn-glycero-3-phosphocholine	C24 H50 N O7 P	495.332	14.448	Full match	Invalid mass	2.02678e+07	2.16739e+07	1.04602e+07	1.07761e+07	9.00837e+06	1.23482e+07	1.16473e+07	1.11124e+07	1.60814e+07	2.29561e+07	1.76046e+07	1.36843e+07	1.86254e+07	2.08865e+07	2.04869e+07	2.18214e+07	1.49342e+07	1.61873e+07	1.66575e+07	2.6087e+07	1.17964e+07	1.26691e+07	2.2863e+07	2.89642e+07	2.57472e+07	0.926479	-0.11017	0.585281	0.511111	0.11277
Com_90_pos	5-Methoxysalicylic acid	C8 H8 O4	168.042	9.349	Not the top hit	Full match	1.89682e+07	1.05437e+07	3.61046e+07	9.73067e+07	3.44408e+06	1.41355e+07	4.20092e+07	7.25753e+07	1.1904e+07	37918632	1.19301e+08	46383638	2.4176e+08	1.31576e+08	5.60914e+07	2.57142e+07	4.3492e+07	1.05038e+08	7.1231e+07	5.89435e+06	1.39882e+08	1.47911e+07	1.11234e+07	9.45985e+06	5.45877e+07	1.75809	0.814012	0.0101017	0.67037	1.21951
Com_93_pos	6-(1-Hydroxyethyl)-3-(hydroxymethyl)-2,7-dioxabicyclo[4.1.0]hept-3-en-5-one	C8 H10 O5	186.053	9.352	Full match	Invalid mass	1.87413e+07	1.03104e+07	3.55223e+07	9.61569e+07	3.35308e+06	1.3926e+07	4.15222e+07	7.18158e+07	1.17323e+07	3.74057e+07	1.17733e+08	4.58481e+07	2.38531e+08	1.29793e+08	5.53161e+07	2.53215e+07	4.27607e+07	1.03707e+08	7.00817e+07	5.78797e+06	1.37562e+08	1.45747e+07	1.09312e+07	9.31326e+06	5.37774e+07	1.76143	0.816747	0.00997213	0.67037	1.22928
Com_274_neg	Sulfoglycolithocholic acid	C26 H43 N O7 S	513.275	11.618	Full match	No results	1.80638e+07	189267	77192.5	303155	94685	2.5744e+06	6.39293e+06	7.37625e+06	2.97954e+06	7.98376e+06	1.07671e+07	1.97773e+06	235343	3.93814e+06	6.4088e+06	6.42818e+06	2.89343e+06	94951.4	3.20627e+06	5.96531e+06	83705.4	1.6192e+06	8.71166e+06	2.08966e+06	6.80767e+06	1.1545	0.207273	0.986065	0.485185	0.0909838
Com_322_pos	Diisodecyl phthalate	C28 H46 O4	446.339	15.631	Full match	Invalid mass	1.77623e+07	2.02188e+07	9.79746e+06	1.99952e+07	1.31551e+07	2.41309e+07	3.56928e+07	1.58567e+07	1.91906e+07	1.24022e+07	1.83757e+07	2.8388e+07	1.01821e+07	1.17933e+07	2.58758e+07	3.07865e+07	1.79957e+07	2.54526e+07	2.57541e+07	8.69647e+06	1.62536e+07	3.90716e+07	1.34686e+07	1.43738e+07	1.28528e+07	1.23145	0.300363	0.0135274	0.662963	0.589284
Com_30_neg	Lauric acid	C12 H24 O2	200.177	13.092	Full match	Full match	1.7203e+07	1.88956e+07	2.55302e+07	1.73671e+07	1.83907e+07	1.61167e+07	2.09704e+07	1.8362e+07	1.71062e+07	2.5351e+07	1.92324e+07	2.38475e+07	2.60593e+07	1.54558e+07	1.51245e+07	1.16684e+07	1.59578e+07	1.30969e+07	1.96104e+08	1.60781e+07	1.76186e+07	2.47316e+07	1.16026e+07	1.13193e+07	1.96169e+07	0.964073	-0.052786	0.0211651	0.801852	0.351075
Com_496_pos	D-(-)-Aspartic acid	C4 H7 N O4	133.037	1.648	Full match	Full match	1.47698e+07	1.46554e+07	1.66041e+07	2.60515e+07	3.21473e+07	3.27407e+06	2.69629e+07	1.76614e+07	1.90253e+07	6.77166e+06	6.34113e+06	1.32407e+07	2.01059e+07	931181	473692	490030	506093	638942	1.06467e+06	1.04237e+06	578958	732283	585859	522087	542859	38.6353	5.27185	3.9e-17	1	3.2681
Com_595_pos	1,5-Naphthalenediamine	C10 H10 N2	158.084	5.752	Full match	Full match	1.38829e+07	1.35635e+07	1.09113e+07	8.67534e+06	1.22928e+07	1.09022e+07	1.49163e+07	1.07759e+07	9.582e+06	1.1029e+07	1.20273e+07	8.9656e+06	7.9941e+06	1.42867e+07	1.54011e+07	1.31656e+07	1.33185e+07	1.59453e+07	1.26867e+07	9.30538e+06	1.30556e+07	1.58577e+07	1.21565e+07	1.18623e+07	1.48404e+07	1.20363	0.267387	0.0052494	0.616667	0.412887
Com_515_pos	afegostat	C6 H13 N O3	147.09	1.198	Full match	Invalid mass	13378186	1.18082e+07	1.48388e+07	1.37762e+06	3.04437e+06	9.66758e+06	2.35547e+07	8.95352e+06	8.27245e+06	1.56301e+07	1.65582e+06	8.88286e+06	1.17056e+07	1.21292e+07	7.6024e+06	2.02279e+06	1.3334e+07	8.22462e+06	1.31358e+07	8.1029e+06	7.73228e+06	1.04322e+07	1.2349e+07	1.40021e+07	8.02271e+06	1.5101	0.594644	0.119532	0.662963	0.506162
Com_233_neg	Phosphoric acid	H3 O4 P	97.9768	0.983	Full match	Invalid mass	1.31347e+07	1.1592e+07	9.29142e+06	5.29451e+06	3.28769e+06	9.42516e+06	6.11297e+06	2.27851e+06	1.07347e+06	6.85173e+06	1.0082e+07	5.78709e+06	5.83739e+06	1.52096e+07	1.2081e+07	9.52043e+06	2.06184e+07	7.25509e+06	1.96468e+07	1.76782e+07	1.47382e+07	7.64679e+06	6.02437e+06	5.70481e+06	1.4545e+07	0.732311	-0.449472	0.130112	0.635185	0.465344
Com_596_pos	Choline	C5 H13 N O	103.1	15.293	No results	Full match	1.13135e+07	9.9285e+06	7.52259e+06	7.50928e+06	7.13457e+06	8.31803e+06	1.21654e+07	8.71787e+06	1.0152e+07	9.00317e+06	9.35046e+06	9.26664e+06	7.34717e+06	7.56989e+06	1.30487e+07	1.01498e+07	1.11603e+07	1.09856e+07	7.10689e+06	7.44963e+06	13360047	1.15687e+07	9.4633e+06	1.11375e+07	8.76933e+06	1.15558	0.208621	0.0117417	0.605556	0.385992
Com_54_neg	Docosahexaenoic acid	C22 H32 O2	328.24	14.12	Partial match	Full match	1.1255e+07	1.39086e+07	1.20214e+07	1.5785e+07	2.81402e+07	3.59842e+07	1.69218e+07	1.60457e+07	2.83917e+07	5.43145e+06	9.86553e+06	2.5318e+07	1.16268e+07	2.50438e+07	1.39678e+07	2.381e+07	1.9984e+07	3.16028e+07	1.86724e+07	1.44392e+07	1.68277e+07	2.20664e+07	1.8544e+07	1.87899e+07	2.3318e+07	0.607241	-0.719659	0.244823	0.722222	0.800996
Com_254_neg	3,4-Dihydroxybenzenesulfonic acid	C6 H6 O5 S	189.993	3.051	Full match	Full match	1.06821e+07	1.25655e+06	1.17299e+06	651595	6.24081e+06	1.70284e+06	5.04533e+06	422019	6.24153e+06	5.66625e+06	840957	1.95299e+06	3.73728e+06	1.35147e+06	1.57664e+06	470373	4.85893e+06	630970	1.06546e+07	7.34358e+06	734205	2.03962e+06	1.84514e+06	5.6628e+06	2.01705e+06	1.16079	0.215112	0.541213	0.457407	0.330709
Com_378_neg	(9Z,12Z)-6,8-Dihydroxy-9,12-octadecadienoic acid	C18 H32 O4	312.229	12.07	Partial match	Full match	1.04145e+07	4.63156e+06	4.98744e+06	5.63711e+06	2.67955e+06	2.6219e+06	5.93326e+06	3.70806e+06	2.23199e+06	9.18293e+06	2.2484e+06	4.21881e+06	4.8368e+06	9.56166e+06	4.61369e+06	4.28271e+06	3.22294e+06	2.78168e+06	5.88257e+06	2.88833e+06	3.85571e+06	1.2631e+06	7.68886e+06	5.0194e+06	4.74209e+06	1.45152	0.537567	0.00628603	0.725926	0.728782
Com_410_pos	D-(-)-Glutamine	C5 H10 N2 O3	146.069	1.066	Full match	Full match	1.03981e+07	7.03762e+06	2.14801e+07	1.09851e+07	1.0064e+07	1.2612e+07	1.18726e+07	1.35951e+07	6.41708e+06	1.13104e+07	9.6429e+06	6.05532e+06	4.21635e+06	1.04149e+07	1.16135e+07	1.77084e+07	2.06915e+07	1.65692e+07	2.06565e+07	1.14474e+07	3.15946e+07	1.51545e+07	1.88316e+07	3.06042e+07	8.80394e+06	0.849498	-0.235318	0.999128	0.507407	0.704815
Com_529_pos	N-Phenylacetylglutamine	C13 H16 N2 O4	264.11	7.639	Full match	Full match	1.03203e+07	5.41557e+06	1.65473e+06	6.09691e+06	3.36614e+06	8.46732e+06	1.9062e+06	2.0329e+07	5.22687e+06	8.76743e+06	6.01079e+06	9.12971e+06	2.12966e+06	1.7381e+06	5.76571e+06	1.41786e+06	1.19148e+07	1.66012e+06	7.55279e+06	9.40303e+06	996803	2.09314e+06	1.18402e+06	842665	6.83434e+06	1.75879	0.814586	0.00169729	0.722222	0.701596
Com_176_pos	L-Pyroglutamic acid	C5 H7 N O3	129.043	1.872	Full match	Full match	1.01305e+07	7.25221e+06	1.15049e+07	1.45457e+07	1.04117e+07	1.17361e+07	9.82414e+06	4.97126e+07	4.22005e+07	1.46205e+07	1.48615e+07	1.29851e+07	1.26989e+07	6.61852e+07	3.1349e+07	4.07486e+07	3.25774e+07	6.2044e+07	7.12234e+07	2.89514e+07	7.20687e+07	9.41127e+07	6.64272e+07	7.64813e+07	3.51824e+07	0.460631	-1.11832	0.000860366	0.77037	1.22271
Com_264_pos	Estradiol cypionate	C26 H36 O3	396.266	13.682	Full match	No results	9.99249e+06	1.20868e+07	2.90876e+07	20637	7.65564e+06	4.45329e+06	1.12024e+07	1.21129e+07	25423.9	9.68535e+06	1.49103e+07	16129.9	5.39161e+07	2.19815e+07	1.97218e+07	1.96454e+07	355493	1.92589e+06	1.50175e+07	5.41282e+06	4.51618e+06	5.91037e+06	1.28785e+07	9.988e+06	14743.2	1.56974	0.650523	0.951502	0.594444	0.802058
Com_226_neg	1-arachidonoyl-sn-glycero-3-phosphocholine	C28 H50 N O7 P	543.332	14.327	Full match	No results	9.48555e+06	1.3246e+07	9.2321e+06	8.86656e+06	8.62332e+06	7.78745e+06	9.17026e+06	9.6319e+06	1.46245e+07	1.25258e+07	1.18442e+07	1.11847e+07	1.31762e+07	1.67745e+07	1.00362e+07	1.12832e+07	1.23601e+07	1.23171e+07	7.11419e+06	1.37563e+07	6.44691e+06	7.05727e+06	1.32637e+07	2.42055e+07	1.10404e+07	1.20615	0.270406	0.0122949	0.705556	0.572686
Com_221_pos	Creatine	C4 H9 N3 O2	131.069	1.074	Full match	Full match	9.08724e+06	3.34317e+07	9.59252e+06	1.53049e+06	7.45606e+06	2.26338e+07	1.88302e+07	1.51049e+07	1.4546e+07	1.25245e+07	2.58173e+07	1.85472e+07	1.76714e+07	5.9696e+07	1.69585e+07	1.58742e+07	1.49165e+07	2.20843e+07	1.64611e+07	1.57154e+07	1.0834e+07	2.79647e+07	2.33899e+07	4.63603e+07	2.96617e+07	0.948828	-0.0757814	0.990859	0.487037	0.467764
Com_777_pos	(2S)-1-Hydroxy-3-(pentadecanoyloxy)-2-propanyl (6Z,9Z,12Z)-6,9,12-octadecatrienoate	C36 H64 O5	576.474	15.68	Full match	Invalid mass	8.98319e+06	2.96043e+06	5.2262e+06	5.69189e+06	4.76727e+06	6.62176e+06	1.05094e+07	3.42664e+06	9.00579e+06	2.10149e+06	5.43428e+06	7.29047e+06	4.76635e+06	3.34509e+06	8.40073e+06	4.45451e+06	6.72805e+06	5.28169e+06	1.12926e+07	3.86171e+06	5.09297e+06	8.32576e+06	1.28893e+07	5.60039e+06	1.15119e+07	1.33915	0.421321	0.0144923	0.687037	0.646498
Com_509_neg	1-alpha,24R,25-Trihydroxyvitamin D2	C28 H44 O4	444.323	13.787	Full match	No results	8.83442e+06	1.17518e+06	883674	2.00329e+06	1.74147e+06	3.97285e+06	2.8957e+06	649988	2.08626e+06	3.15022e+06	2.55377e+06	2.96453e+06	1.2214e+06	2.47255e+06	3.45163e+06	3.16878e+06	3.99221e+06	2.35988e+06	3.55335e+06	2.39463e+06	5.53487e+06	3.62958e+06	2.37181e+06	3.29332e+06	2.05376e+06	1.04694	0.0661791	0.625824	0.52037	0.178533
Com_528_neg	Hippuric acid	C9 H9 N O3	179.058	3.922	Full match	Full match	8.83244e+06	2.9348e+06	334887	328073	738587	2.40793e+06	455865	275860	5.192e+06	2.27719e+06	430359	704570	975875	270480	757021	394075	962247	158167	1.414e+06	1.97172e+06	163561	239972	486723	515111	2.65572e+06	1.75528	0.811701	0.110605	0.637037	0.703876
Com_191_pos	Docosahexaenoic acid	C22 H32 O2	328.239	15.173	Partial match	Full match	8.79636e+06	1.02234e+07	1.31008e+07	1.82854e+07	2.6691e+07	3.31944e+07	1.65e+07	1.43665e+07	2.52708e+07	3.67552e+06	8.08241e+06	3.08394e+07	9.2946e+06	1.60928e+07	1.28308e+07	1.65859e+07	2.05184e+07	2.81713e+07	1.42203e+07	1.05481e+07	1.74221e+07	2.22486e+07	1.25336e+07	9.66421e+06	1.84648e+07	1.05526	0.0776032	0.827929	0.507407	0.0341259
Com_286_pos	Acetyl-L-carnitine	C9 H17 N O4	203.116	1.087	Full match	Full match	8.60748e+06	1.65742e+07	2.4008e+07	1.65051e+07	2.41725e+07	3.20769e+07	1.22956e+07	3.5963e+07	1.95038e+07	1.44177e+07	1.68382e+07	3.47349e+07	8.16558e+06	1.58646e+07	1.43435e+07	2.19008e+07	2.33834e+07	2.69134e+07	1.52489e+07	2.03896e+07	4.08298e+07	3.42975e+07	1.96375e+07	2.02432e+07	3.21521e+07	1.17461	0.232177	0.13435	0.614815	0.406081
Com_86_neg	2,4-dihydroxyheptadec-16-ynyl acetate	C19 H34 O4	326.245	14.127	Full match	No results	8.51071e+06	1.0571e+07	1.02784e+07	1.19695e+07	2.08025e+07	2.92913e+07	1.36901e+07	1.33298e+07	2.24694e+07	5.4045e+06	7.06791e+06	2.12344e+07	9.77586e+06	2.17581e+07	1.414e+07	1.6774e+07	1.63863e+07	2.04364e+07	1.36184e+07	1.22844e+07	1.50979e+07	1.81927e+07	711555	1.30201e+07	2.23779e+07	0.666273	-0.585815	0.46991	0.694444	0.767701
Com_330_neg	1-arachidonoyl-sn-glycero-3-phosphoethanolamine	C25 H44 N O7 P	501.284	14.333	Full match	Invalid mass	8.447e+06	7.08017e+06	6.34046e+06	8.56865e+06	4.35944e+06	6.23494e+06	7.75766e+06	7.15929e+06	6.84803e+06	1.4369e+07	1.03791e+07	5.99807e+06	8.36174e+06	7.66247e+06	6.22722e+06	6.82089e+06	4.90778e+06	7.33867e+06	4.17222e+06	6.76242e+06	5.8412e+06	6.50958e+06	7.54487e+06	1.36172e+07	7.57022e+06	1.47458	0.560305	0.000896403	0.785185	0.713521
Com_199_pos	3413	C11 H16 O	164.12	15.172	Full match	No results	8.20891e+06	9.50166e+06	12482395	1.7158e+07	2.51515e+07	3.07013e+07	1.55092e+07	1.34248e+07	2.34252e+07	3.49732e+06	7.50902e+06	2.84102e+07	8.69623e+06	1.47586e+07	1.19124e+07	1.54031e+07	1.90592e+07	26420537	1.317e+07	9.77964e+06	1.61361e+07	2.04394e+07	1.15222e+07	8.99208e+06	1.70852e+07	1.06419	0.0897514	0.873064	0.5	0.0264151
Com_268_neg	1-Stearoyl-sn-glycero-3-phosphate	C21 H43 O7 P	438.274	15.239	Full match	Invalid mass	7.71568e+06	7.82624e+06	4.7352e+06	4.91704e+06	5.37373e+06	6.92838e+06	5.2231e+06	6.52474e+06	7.22641e+06	1.07822e+07	9.86565e+06	7.03216e+06	6.66489e+06	1.01141e+07	8.59763e+06	9.75398e+06	7.56906e+06	8.46387e+06	9.71315e+06	1.36772e+07	8.29524e+06	1.02633e+07	9.22861e+06	9.91262e+06	1.0312e+07	0.76649	-0.38366	0.265535	0.811111	0.288798
Com_406_neg	thr-asp	C8 H14 N2 O6	234.084	0.971	Full match	Invalid mass	7.64477e+06	8.64806e+06	6.60224e+06	3.82833e+06	8.58552e+06	2.40175e+06	7.04978e+06	7.17707e+06	8.49649e+06	5.58726e+06	4.28325e+06	6.2593e+06	4.72879e+06	200594	187330	168265	219002	119629	234011	163803	183241	211066	167281	281168	189626	46.4823	5.53861	5.7e-27	1	4.85893
Com_130_neg	8Z,11Z,14Z-Eicosatrienoic acid	C20 H34 O2	306.255	14.395	Full match	Full match	7.5594e+06	5.89569e+06	7.30651e+06	8.9818e+06	1.13634e+07	9.55296e+06	7.5471e+06	6.25445e+06	1.0417e+07	4.55904e+06	7.3222e+06	1.19939e+07	6.46701e+06	1.33548e+07	1.09912e+07	1.45103e+07	1.33052e+07	1.83588e+07	9.60135e+06	2.14048e+07	1.5402e+07	1.49436e+07	1.02084e+07	1.47855e+07	1.37822e+07	0.555333	-0.848574	0.0084453	0.866667	0.649873
Com_630_pos	S-Allyl-L-cysteine	C6 H11 N O2 S	161.051	1.872	Full match	Invalid mass	7.50767e+06	1.27e+07	1.2395e+07	9.61211e+06	1.18084e+07	2.17549e+07	7.72501e+06	4.95715e+06	1.13765e+07	10437215	1.94303e+07	1.12496e+07	7.69742e+06	5.70977e+06	5.8136e+06	6.07576e+06	7.45897e+06	8.16247e+06	5.95149e+06	6.09705e+06	7.71442e+06	1.04539e+07	5.45097e+06	3.84302e+06	4.43229e+06	2.70138	1.4337	5.56e-09	0.924074	1.01725
Com_1122_pos	Glycerophospho-N-palmitoyl ethanolamine	C21 H44 N O7 P	453.285	14.633	Partial match	Full match	7.47257e+06	5.41906e+06	4.98827e+06	4.97606e+06	3.37381e+06	5.30917e+06	5.93457e+06	5.23589e+06	3.53771e+06	8.52769e+06	8.38461e+06	3.74939e+06	6.04894e+06	4.60577e+06	3.78476e+06	3.58287e+06	5.06341e+06	2.75937e+06	4.88199e+06	2.13743e+06	3.79533e+06	5.84567e+06	4.76536e+06	4.38733e+06	4.72869e+06	1.93386	0.951484	6.54e-08	0.896296	0.651455
Com_155_neg	4-Phenolsulfonic acid	C6 H6 O4 S	173.998	4.105	Full match	Full match	7.10033e+06	4.40569e+06	2.4817e+07	9.17379e+06	2.15591e+07	1.17619e+07	5.76941e+06	1.90694e+07	1.06587e+07	7.37059e+06	1.1088e+07	5.1917e+06	1.45018e+07	1.20262e+07	8.17178e+06	5.40725e+06	1.04535e+07	7.33178e+06	6.42317e+06	1.26154e+07	1.48425e+07	1.61507e+07	4.33488e+07	1.84623e+07	2.03132e+07	1.37382	0.458189	0.0399857	0.662963	0.654995
Com_273_neg	2'-Norberbamunine	C35 H38 N2 O6	582.271	12.776	Full match	No results	6.9692e+06	3.21342e+06	3.9907e+06	3.0123e+06	8.03079e+06	2.90732e+06	3.68418e+06	11748.4	6.93192e+06	5.99642e+06	4.25922e+06	5.52123e+06	253684	4.70753e+06	4.39276e+06	6.90274e+06	5.79335e+06	5.72862e+06	9.54932e+06	5.55868e+06	1.05632e+07	1.28308e+07	1.35277e+07	6.4243e+06	8.07059e+06	0.612959	-0.706138	0.134947	0.751852	0.936204
Com_388_pos	L(-)-Carnitine	C7 H15 N O3	161.105	1.268	Full match	Full match	6.9134e+06	1.00878e+07	2.54964e+07	4.27219e+06	8.73586e+06	2.21079e+07	1.02786e+07	9.14473e+06	8.55693e+06	2.29045e+07	1.10928e+07	5.62815e+06	6.88679e+06	3.06193e+07	8.26969e+06	7.18392e+06	1.89465e+07	6.29204e+06	3.24057e+07	1.08492e+07	1.21954e+07	9.94975e+06	1.3834e+07	5.38199e+06	2.15138e+07	1.43117	0.517191	0.00497406	0.714815	0.661023
Com_244_neg	Perillic acid	C10 H14 O2	166.099	10.062	Partial match	Full match	6.75782e+06	1.82944e+06	1.30799e+06	9.28583e+06	4.0541e+06	2.80419e+06	4.49744e+06	604936	2.01241e+06	5.2321e+06	1.21719e+06	2.08083e+06	4.61537e+06	3.48712e+06	5.14978e+06	3.40238e+06	5.14854e+06	7.74565e+06	2.02886e+07	2.23397e+06	9.32797e+06	4.45372e+06	7.62414e+06	1.92035e+06	2.22501e+06	1.00689	0.00991261	0.244917	0.575926	0.475414
Com_503_pos	(E)-Nitrofurazone	C6 H6 N4 O4	198.039	1.856	Full match	Full match	6.55e+06	9.79897e+06	9.46671e+06	1.48621e+07	1.32356e+07	1.18243e+07	3.92812e+06	8.82395e+06	6.17423e+06	9.35823e+06	7.18627e+06	1.15468e+07	4.44045e+06	1.47362e+07	8.33996e+06	1.66969e+07	1.51941e+07	2.25954e+07	1.23833e+07	1.09508e+07	1.43785e+07	1.88318e+07	1.16926e+07	1.20038e+07	1.28337e+07	0.901858	-0.149027	0.962714	0.483333	0.60469
Com_140_neg	11(Z),14(Z)-Eicosadienoic acid	C20 H36 O2	308.271	14.686	Not the top hit	Full match	6.50077e+06	7.79717e+06	1.12806e+07	1.6043e+07	1.4604e+07	1.3968e+07	1.14672e+07	1.01824e+07	1.98794e+07	4.55671e+06	7.79802e+06	15683160	7.20121e+06	1.56665e+07	1.35713e+07	2.08596e+07	1.73031e+07	2.24761e+07	1.2851e+07	1.7026e+07	2.15418e+07	2.34181e+07	1.27317e+07	1.51092e+07	1.64399e+07	0.680462	-0.555413	0.0442655	0.781481	0.528067
Com_158_neg	4-ethylphenylsulfonic acid	C8 H10 O4 S	202.03	8.498	Full match	Invalid mass	6.47143e+06	42245.3	91762.1	177007	107627	1.26699e+07	892498	1.92276e+06	4.33081e+06	279592	5.53174e+06	1.7907e+06	133614	852392	1.06101e+06	837380	3.63881e+07	159682	307190	2.25576e+06	46527.4	455712	96333.7	203445	3.36634e+06	1.4169	0.502742	0.194922	0.614815	0.944246
Com_987_pos	235BBF3K97	C20 H28	268.218	15.043	Full match	Invalid mass	6.4495e+06	4.42141e+06	7.96984e+06	5.94068e+06	6.60992e+06	8.79901e+06	5.48869e+06	6.75437e+06	7.08718e+06	4.62809e+06	4.68161e+06	5.49444e+06	3.3268e+06	4.40809e+06	5.98501e+06	6.09621e+06	5.97428e+06	7.98735e+06	5.51127e+06	6.60135e+06	4.23365e+06	6.01927e+06	5.73619e+06	3.75296e+06	4.44917e+06	1.53986	0.622797	2.77e-05	0.762963	0.569704
Com_204_pos	2-Hydroxycinnamic acid	C9 H8 O3	164.047	1.339	Not the top hit	Full match	6.42845e+06	3.77717e+07	1.75844e+07	1.63358e+07	2.51492e+07	1.69059e+07	1.62691e+07	3.02896e+07	1.80433e+07	4.04997e+07	1.72243e+07	1.63407e+07	4.23442e+07	2.25771e+07	3.20033e+07	1.85878e+07	5.25199e+06	1.81729e+07	2.77926e+07	1.26203e+07	1.78994e+07	2.34658e+07	1.79492e+07	3.46441e+07	1.65083e+07	1.40847	0.494126	0.0200549	0.648148	0.505253
Com_498_neg	N(3)-(4-Methoxyfumaroyl)-2,3-diaminopropionic acid	C8 H12 N2 O5	216.074	0.98	Full match	Invalid mass	6.33134e+06	7.03452e+06	4.97865e+06	4.2675e+06	6.98642e+06	1.72331e+06	5.60503e+06	5.52085e+06	6.55797e+06	3.52926e+06	2.42881e+06	3.6141e+06	4.0032e+06	35254.8	36593.4	39378	35620.6	29013.9	41180.6	37011	28445	31040.9	41783.6	42208.7	38230.2	149.408	7.22311	3.25e-21	1	6.24006
Com_294_neg	Glycerophospho-N-palmitoyl ethanolamine	C21 H44 N O7 P	453.285	14.597	Partial match	Full match	6.23437e+06	4.76747e+06	2.78382e+06	3.13248e+06	2.24247e+06	3.20955e+06	3.77389e+06	4.08335e+06	2.79391e+06	9.22818e+06	6.69131e+06	3.49384e+06	4.75641e+06	6.48756e+06	7.36475e+06	6.65699e+06	6.79038e+06	5.55181e+06	4.44883e+06	5.67461e+06	3.39253e+06	6.96902e+06	6.88956e+06	7.22081e+06	6.89796e+06	0.789726	-0.340576	0.58963	0.67037	0.173098
Com_135_neg	14(Z)-Eicosenoic acid	C20 H38 O2	310.287	15.015	Partial match	Full match	6.18519e+06	6.98647e+06	1.24774e+07	1.35145e+07	1.23857e+07	1.59699e+07	9.36965e+06	1.09545e+07	1.46986e+07	5.30383e+06	1.06025e+07	1.28082e+07	5.83195e+06	1.76865e+07	1.47613e+07	2.30804e+07	1.3575e+07	1.67094e+07	1.24719e+07	1.43939e+07	3.95464e+07	3.79657e+07	1.13779e+07	2.00097e+07	1.69131e+07	0.669807	-0.578183	0.103786	0.75	0.399743
Com_227_neg	4-Oxoproline	C5 H7 N O3	129.042	1.048	Not the top hit	Full match	6.01709e+06	7.39958e+06	7.09378e+06	6.08311e+06	6.54791e+06	5.92327e+06	5.11481e+06	9.1395e+06	9.93479e+06	9.43783e+06	6.51379e+06	5.5526e+06	4.79874e+06	7.74543e+06	7.4419e+06	7.1979e+06	5.79417e+06	5.13034e+06	1.23225e+07	6.11593e+06	8.62973e+06	8.51924e+06	8.0554e+06	8.98636e+06	6.49842e+06	0.845214	-0.242612	0.832707	0.614815	0.0822982
Com_1592_pos	Amitriptyline	C20 H23 N	277.182	10.816	Full match	No results	5.81416e+06	23992	21874.1	16807.7	18517.4	24627.7	15396.7	3.07715e+06	20247.9	19922.1	20712.5	16389.1	18698.9	16575.5	12838.2	13849.8	14594.8	16278	18451.5	13909.9	15809.1	15409.7	20215.3	15684.6	15812.6	51.5411	5.68765	0.0145083	0.940741	1.14625
Com_826_pos	Cortisol	C21 H30 O5	362.208	10.888	Full match	Full match	5.77884e+06	5.73463e+06	3.2943e+06	8.94386e+06	1.18764e+07	3.11632e+06	1.34165e+07	1.25151e+07	6.67672e+06	5.98698e+06	1.00803e+07	9253595	5.96164e+06	5.19962e+06	4.6918e+06	4.33504e+06	5.01033e+06	6.79249e+06	5.87057e+06	2.52132e+06	6.79121e+06	6.09186e+06	4.409e+06	3.45709e+06	4.34899e+06	2.46958	1.30427	1.18e-06	0.903704	0.907965
Com_514_neg	1,5-Anhydro-D-glucitol	C6 H12 O5	164.068	1.063	Not the top hit	Full match	5.76953e+06	3.52035e+06	6.93982e+06	2.33968e+06	4.86407e+06	4.30479e+06	1.11383e+06	4.48261e+06	4.50765e+06	9.33096e+06	4.65509e+06	2.47127e+06	3.39461e+06	2.22444e+06	1.6277e+06	2.63702e+06	2.52539e+06	2.63858e+06	5.79337e+06	5.57284e+06	3.11605e+06	3.39421e+06	2.31496e+06	1.7311e+06	2.43808e+06	1.41562	0.501439	0.0561182	0.716667	0.370371
Com_1036_pos	6-Methoxyquinoline	C10 H9 N O	159.068	5.758	Partial match	Full match	5.65093e+06	5.42057e+06	5.28943e+06	3.6036e+06	5.66114e+06	5.43271e+06	6.10197e+06	5.52974e+06	4.97928e+06	5.34221e+06	5.67295e+06	3.90384e+06	3.54232e+06	7.00995e+06	7.41183e+06	5.66087e+06	5.64372e+06	5.78484e+06	6.0783e+06	4.44012e+06	5.97093e+06	5.66571e+06	5.76651e+06	5.76818e+06	7.13566e+06	1.15775	0.211324	0.0127907	0.538889	0.469577
Com_389_neg	(1S,4R,5R,6R,6aS,9S,9aE,10aR)-1,5-Dihydroxy-9-(hydroxymethyl)-3-isopropyl-6,10a-dimethyl-1,2,4,5,6,6a,7,8,9,10a-decahydrodicyclopenta[a,d][8]annulen-4-yl alpha-D-glucopyranoside	C26 H42 O9	498.285	14.332	Full match	No results	5.59667e+06	5.13745e+06	6.12125e+06	5.9792e+06	70483.7	4.18748e+06	6.21447e+06	6.81969e+06	4.54121e+06	9.96545e+06	7.50763e+06	4.43881e+06	8.073e+06	6.0032e+06	5.45487e+06	4.88709e+06	4.25626e+06	4.53921e+06	3.53529e+06	5.12018e+06	3.84104e+06	4.79914e+06	5.57561e+06	1.06397e+07	5.43957e+06	1.40635	0.491959	0.435781	0.764815	0.319243
Com_319_neg	soyasapogenol A	C30 H50 O4	474.37	14.276	Full match	No results	5.57994e+06	6.47274e+06	2.33536e+06	6.49629e+06	4.66729e+06	4.08988e+06	7.37195e+06	4.71406e+06	5.801e+06	6.47295e+06	5.85444e+06	5.17563e+06	4.73126e+06	6.39923e+06	7.01405e+06	5.85196e+06	7.12043e+06	4.97887e+06	8.08556e+06	4.85013e+06	8.54087e+06	8.8966e+06	8.93053e+06	6.17249e+06	4.28467e+06	0.944054	-0.0830592	0.566225	0.503704	0.131336
Com_1648_pos	1,3,5-Heptatriene	C7 H10	94.0782	6.235	Full match	No results	5.55547e+06	350976	413185	358510	413461	465397	409561	296216	362567	576979	1.1303e+06	300301	531866	470021	324511	366024	429667	299274	563196	305438	817150	418015	517046	271739	324043	2.82818	1.49988	0.00222991	0.796296	0.628474
Com_358_pos	Paraxanthine	C7 H8 N4 O2	180.065	6.308	Not the top hit	Full match	5.54272e+06	2.40881e+06	2.64133e+06	111127	2.67219e+07	119332	6.32936e+06	9.27066e+06	8.7478e+06	85139.2	124118	71773.4	350752	860591	2.01971e+06	118066	1.95254e+07	50362	474917	5.31006e+06	5.6652e+06	181114	78266.9	53020	73483.6	2.3573	1.23713	0.00880626	0.759259	1.6495
Com_337_pos	Ethyl docosahexaenoate	C24 H36 O2	356.27	13.889	Full match	No results	5.43723e+06	4.60491e+06	5.29675e+06	1.22052e+06	7.36677e+06	2.80108e+06	3.22105e+06	2.75987e+06	1.74409e+06	2.226e+06	3.79038e+06	1.7655e+06	1.24842e+07	3.3429e+06	4.08601e+06	4.22519e+06	787264	2.31884e+06	3.75092e+06	6.58817e+06	3.19947e+06	4.27233e+06	7.62951e+06	1.06308e+06	5.83585e+06	1.20953	0.274445	0.0668299	0.644444	0.396067
Com_763_pos	METIPRANOLOL	C17 H27 N O4	309.193	9.708	Full match	No results	5.35952e+06	3.1494e+06	3.74816e+06	6.60499e+06	3.25639e+06	6.71086e+06	1.06864e+07	2.08119e+06	2.11566e+06	7.03493e+06	4.12771e+06	3.52204e+06	5.69964e+06	6.20024e+06	5.22612e+06	2.1121e+06	4.54318e+06	7.01559e+06	1.39999e+07	7.92616e+06	1.14256e+07	1.14108e+07	8.11967e+06	1.03329e+06	3.39266e+06	1.37091	0.45513	0.000997209	0.685185	0.961633
Com_1708_pos	Clonazepam	C15 H10 Cl N3 O3	315.04	10.905	Full match	No results	5.31911e+06	348829	30508.8	363676	2.78098e+06	35330.9	589915	18628.3	29981.6	30834.6	167390	25101.6	28376.5	22299.5	20311	22226.2	22034.4	22076.4	27935.6	20247.9	22846.3	24295.4	21723.5	21822.1	20287.5	39.2024	5.29287	0.00131404	0.961111	1.66069
Com_462_pos	Bilirubin	C33 H36 N4 O6	584.263	11.023	Full match	Full match	5.28506e+06	3.33803e+06	4.21933e+06	3.85576e+06	4.8268e+06	2.23837e+06	2.05563e+06	300120	7.00689e+06	1.77069e+06	2.2891e+06	5.05331e+06	357957	4.76308e+06	4.09818e+06	4.51292e+06	4.01538e+06	1.16241e+07	8.50068e+06	7.18153e+06	2.77485e+07	1.79534e+07	1.6636e+07	3.44177e+06	4.58293e+06	0.523444	-0.933893	0.0115042	0.72963	0.935166
Com_178_pos	Caffeine	C8 H10 N4 O2	194.08	7.359	Full match	Full match	5.1258e+06	2.72398e+06	2.5184e+06	127584	3.69879e+07	122851	1.21758e+07	2.3914e+07	8.66062e+06	165147	150754	159472	185269	562403	1.21908e+07	101277	7.30958e+07	72555.6	2.55358e+06	3.51335e+07	3.99981e+07	159083	127413	83581.9	60099.2	2.59608	1.37633	0.0235087	0.727778	1.71139
Com_1218_pos	(1R,2S,5aR,5bR,7aS,10R,12bR)-2-Hydroxy-10-isopropenyl-3,3,5a,5b,12b-pentamethyloctadecahydrodicyclopenta[a,i]phenanthrene-1,7a(1H)-dicarboxylic acid	C30 H46 O5	486.332	14.542	No results	Invalid mass	5.07973e+06	3.74081e+06	4.72218e+06	5.50726e+06	7.0696e+06	6.11534e+06	8.21533e+06	3.76429e+06	5.26452e+06	3.38304e+06	4.07102e+06	5.76697e+06	4.57014e+06	3.66514e+06	4.68942e+06	4.4921e+06	4.89671e+06	3.44278e+06	5.6811e+06	670733	3.94888e+06	4.72566e+06	5.40001e+06	2.25462e+06	3.31343e+06	1.85582	0.892053	6.46e-07	0.812963	0.761601
Com_797_neg	5-O-methyl embelin	C18 H28 O4	308.198	11.274	Full match	No results	5.04234e+06	431830	454005	1.10953e+06	1.59883e+06	1.18715e+06	2.18226e+06	500752	837824	1.43771e+06	895477	573851	1.53226e+06	1.57568e+06	1.13389e+06	860892	1.48842e+06	1.09002e+06	2.4351e+06	825334	1.3365e+06	845429	1.61583e+06	426348	925222	1.67615	0.745151	0.00786722	0.7	0.838121
Com_718_pos	Pipecolic acid	C6 H11 N O2	129.079	0.907	Not the top hit	Full match	5.02421e+06	7.91049e+06	7.60018e+06	5.45774e+06	4.45807e+06	8.7726e+06	4.25571e+06	4.70708e+06	8.10185e+06	1.10057e+07	7.12205e+06	5.75466e+06	5.96174e+06	1.29451e+07	9.55774e+06	7.0249e+06	7.7212e+06	8.43467e+06	1.30152e+07	5.70946e+06	1.04448e+07	1.07559e+07	1.00864e+07	1.4649e+07	9.65634e+06	0.995689	-0.0062322	0.21278	0.55	0.617279
Com_864_pos	(2R)-2-Hydroxy-3-(phosphonooxy)propyl henicosanoate	C24 H49 O7 P	480.32	14.314	Full match	No results	4.99877e+06	4.93423e+06	3.39255e+06	6.07505e+06	7.01175e+06	5.56953e+06	4.6993e+06	5.36635e+06	5.44042e+06	1.8887e+06	9.26783e+06	6.92231e+06	69404.3	5.4678e+06	6.28049e+06	7.94247e+06	6.60893e+06	6.17198e+06	4.31474e+06	6.23685e+06	5.03531e+06	6.92292e+06	6.3057e+06	3.57153e+06	9.2931e+06	1.19053	0.251607	0.878605	0.575926	0.781244
Com_575_neg	20S-Protopanaxatriol	C30 H52 O4	476.385	14.448	Full match	Invalid mass	4.97543e+06	3.30971e+06	3.0687e+06	4.51974e+06	3.69e+06	3.19511e+06	1.40919e+06	3.10936e+06	2.79624e+06	5.85762e+06	2.92931e+06	2.68694e+06	3.68786e+06	2.65595e+06	2.70059e+06	2.83523e+06	4.07269e+06	2.82194e+06	5.85559e+06	2.09102e+06	3.12221e+06	3.47619e+06	4.85955e+06	3.37491e+06	3.34713e+06	1.27315	0.348402	0.020744	0.662963	0.469179
Com_380_neg	Citric acid	C6 H8 O7	192.027	1.076	Full match	Full match	4.8683e+06	5.90017e+06	1.10297e+07	8.14984e+06	9.26029e+06	7.63993e+06	4.71138e+06	3.42294e+06	5.29537e+06	7.31447e+06	4.18664e+06	3.20416e+06	3.54823e+06	1.77264e+06	1.12502e+06	1.85219e+06	1.70533e+06	1.40704e+06	4.66619e+06	3.24759e+06	4.99916e+06	3.0038e+06	977369	1.89188e+06	3.22263e+06	2.44781	1.29149	4.88e-09	0.933333	1.27236
Com_393_pos	DL-Arginine	C6 H14 N4 O2	174.112	1.018	Full match	Full match	4.73017e+06	5.25383e+06	5.42617e+06	3.34849e+06	3.43506e+06	4.44279e+06	9.58806e+06	732759	1.41646e+06	8.41669e+06	8.11817e+06	1.96212e+06	4.94455e+06	1.10477e+07	4.44626e+06	1.07291e+07	9.26954e+06	1.17118e+07	9.45069e+06	1.11093e+07	8.1007e+06	4.65578e+06	1.06116e+07	1.67468e+07	9.86593e+06	0.45519	-1.13546	0.000158422	0.905556	0.926232
Com_557_pos	4-Hydroxy-6-methyl-2-pyrone	C6 H6 O3	126.032	9.34	Partial match	Full match	4.63485e+06	4.0971e+06	5.16376e+06	7.24196e+06	4.15637e+06	4.26788e+06	5.39692e+06	6.64481e+06	4.64166e+06	5.08017e+06	9.47276e+06	5.73258e+06	2.15834e+07	8.79199e+06	4.21601e+06	3.34287e+06	3.65681e+06	6.42211e+06	6.23935e+06	2.50491e+06	9.01439e+06	2.9604e+06	2.77906e+06	2.82136e+06	4.47385e+06	2.32997	1.22031	3.15e-07	0.861111	0.927161
Com_421_neg	3-Indoxyl sulphate	C8 H7 N O4 S	213.009	5.281	Full match	Full match	4.57702e+06	5.89839e+06	1.94659e+06	3.27838e+06	3.8313e+06	8.5355e+06	2.69145e+06	7.98914e+06	4.02307e+06	6.55709e+06	3.26903e+06	2.99159e+06	2.51777e+06	2.50351e+06	3.45058e+06	1.92552e+06	8.45741e+06	1.56381e+06	4.18253e+06	4.84638e+06	2.78495e+06	4.86448e+06	3.5913e+06	2.7502e+06	7.3386e+06	1.272	0.3471	0.0690868	0.633333	0.575455
Com_557_neg	6,8-Tricosanedione	C23 H44 O2	352.333	15.645	Full match	No results	4.55461e+06	608223	914815	2.62836e+06	1.67138e+06	1.52203e+06	2.96328e+06	769480	1.12842e+06	241208	864163	796522	468161	514330	1.29208e+06	500057	739547	566918	1.34186e+06	887875	647082	889130	6.37322e+06	858032	1.29749e+06	1.50266	0.587516	0.0740587	0.664815	0.575782
Com_1923_pos	7-Aminoclonazepam	C15 H12 Cl N3 O	285.066	7.548	Full match	No results	4.49881e+06	307811	36356.8	557796	2.20391e+06	37778.2	1.32287e+06	13954.3	33837	32468.7	305255	28771.3	29587.3	26313.4	13026.2	14084.2	14131.7	13478.5	32092.2	23395.4	15001	15161.8	14565.6	14412.7	13638	55.991	5.80712	0.000143651	0.968519	2.16593
Com_499_neg	Oleoyl-L-a-lysophosphatidic acid	C21 H41 O7 P	436.258	14.748	Full match	Full match	4.49176e+06	4.94242e+06	4.00156e+06	3.22613e+06	3.12361e+06	3.71942e+06	2.58694e+06	3.18864e+06	2.92755e+06	8.4907e+06	4.97623e+06	3.72334e+06	4.02581e+06	5.32413e+06	4.59205e+06	5.65672e+06	4.8089e+06	4.12595e+06	4.53635e+06	5.97241e+06	4.39741e+06	5.05976e+06	4.03602e+06	5.70032e+06	5.63347e+06	0.909233	-0.137279	0.976952	0.672222	0.153362
Com_502_pos	O-oleoylcarnitine	C25 H47 N O4	425.349	13.33	Full match	No results	4.44951e+06	5.65557e+06	7.23101e+06	5.52183e+06	5.01983e+06	6.60776e+06	4.81376e+06	1.65381e+07	1.73067e+07	4.9473e+06	7.33807e+06	8.80856e+06	3.42401e+06	1.29209e+07	1.78475e+07	1.40782e+07	1.63612e+07	1.54769e+07	1.27144e+07	9.5913e+06	1.86446e+07	2.39215e+07	1.70418e+07	9.73272e+06	1.82405e+07	0.844804	-0.243312	0.599972	0.475926	1.00168
Com_572_pos	a-Eleostearic acid	C18 H30 O2	278.224	14.922	Not the top hit	Full match	4.41134e+06	1.42814e+06	2.86394e+06	6.42123e+06	2.81572e+06	4.97421e+06	5.21783e+06	1.65339e+06	4.25375e+06	1.23939e+06	3.89585e+06	6.96771e+06	2.92893e+06	6.39549e+06	6.04372e+06	2.24301e+06	6.35888e+06	7.93944e+06	3.53343e+06	5.23079e+06	2.00482e+07	1.1155e+07	3.58378e+06	2.11931e+06	2.66098e+06	0.905082	-0.14388	0.885704	0.518519	0.315553
Com_640_pos	L-Glutamic acid	C5 H9 N O4	147.053	1.12	Full match	Full match	4.39797e+06	5.19526e+06	4.23593e+06	5.48763e+06	7.19925e+06	5.41015e+06	3.54782e+06	6.71101e+06	5.67484e+06	3.86002e+06	3.91387e+06	5.52758e+06	3.28583e+06	7.30414e+06	6.44544e+06	3.90068e+06	6.10209e+06	6.95245e+06	8.20318e+06	6.69915e+06	4.00872e+06	1.01224e+07	6.94541e+06	1.75545e+07	5.92892e+06	0.817269	-0.291118	0.507712	0.551852	0.531487
Com_698_pos	(4S)-4-[(2E)-2-Octenoyloxy]-4-(trimethylammonio)butanoate	C15 H27 N O4	285.193	9.016	Full match	No results	4.3552e+06	3.68705e+06	3.03409e+06	5.4951e+06	2.19439e+06	1.13871e+07	4.87142e+06	1.88061e+06	4.84422e+06	2.49234e+06	3.14281e+06	4.70783e+06	3.82575e+06	5.68195e+06	6.49893e+06	3.05906e+06	5.03094e+06	6.35909e+06	1.57092e+07	7.53617e+06	1.24802e+07	9.63511e+06	1.00365e+07	1.33457e+06	3.04174e+06	1.21152	0.276819	0.00371182	0.657407	0.932464
Com_926_pos	3-Phenylpropanoic acid	C9 H10 O2	150.068	11.276	Full match	No results	4.34178e+06	2.19534e+06	882112	1.56266e+06	1.68734e+06	2.33788e+06	4.75998e+06	685599	2.75415e+06	2.46905e+06	2.31991e+06	1.59424e+06	3.17244e+06	3.11339e+06	2.83378e+06	1.04403e+06	2.43578e+06	2.47197e+06	6.46822e+06	2.09081e+06	2.96287e+06	1.01307e+07	3.44658e+06	1.15948e+06	2.29052e+06	1.22895	0.297428	0.020341	0.664815	0.656776
Com_1659_pos	Furazolidone	C8 H7 N3 O5	225.037	1.158	Invalid mass	Invalid mass	4.32818e+06	3.78352e+06	1.89145e+06	1.7608e+06	2.91844e+06	1.91945e+06	2.84668e+06	2.32992e+06	2.84196e+06	4.03593e+06	2.5667e+06	1.7393e+06	2.19475e+06	2.64931e+06	3.16941e+06	2.47468e+06	1.76135e+06	2.78204e+06	2.93025e+06	2.18631e+06	2.49351e+06	2.73725e+06	2.85866e+06	2.15161e+06	2.33494e+06	1.35749	0.440945	0.00424859	0.694444	0.398138
Com_311_pos	Decanoylcarnitine	C17 H33 N O4	315.24	11.075	Full match	Full match	4.29199e+06	6.65612e+06	1.87472e+07	1.70842e+07	2.32702e+07	1.01667e+07	4.72373e+06	3.90351e+07	2.23467e+07	1.7445e+06	8.26729e+06	1.89485e+07	1.63877e+06	5.95957e+06	8.82591e+06	6.59523e+06	1.72663e+07	1.38054e+07	1.23349e+07	2.00561e+07	4.35536e+07	3.06795e+07	3.42079e+07	9.76062e+06	2.11845e+07	1.31036	0.389966	0.158026	0.62037	0.781826
Com_296_pos	3',4'-Dimethoxyacetophenone	C10 H12 O3	180.078	11.952	Partial match	Full match	4.20055e+06	1.06753e+07	5.39927e+06	509191	5.52182e+06	5.79672e+07	1.15804e+07	1.85687e+06	8.61343e+06	2.56708e+06	3.5759e+06	2.6731e+06	1.38272e+06	3.07794e+07	5.45965e+06	1.01887e+07	6.17323e+06	2.627e+06	9.29822e+06	2.08008e+06	688808	3.43566e+06	6.70379e+06	301224	7.06148e+06	1.55247	0.634563	0.234355	0.598148	0.3496
Com_638_pos	Pyridoxamine	C8 H12 N2 O2	168.087	0.969	No results	Invalid mass	4.17165e+06	6.50554e+06	5.23614e+06	3.73506e+06	3.65821e+06	6.00838e+06	3.28134e+06	3.31405e+06	6.17877e+06	1.03593e+07	5.27846e+06	4.14515e+06	4.05085e+06	1.12824e+07	8.49082e+06	8.12901e+06	8.30407e+06	9.09472e+06	1.79411e+07	6.8667e+06	1.22195e+07	1.00717e+07	1.06663e+07	1.0401e+07	8.79805e+06	0.713493	-0.487029	0.0688153	0.590741	0.737573
Com_395_neg	6737	C25 H32 O2 S	396.214	11.584	Full match	No results	4.02523e+06	1.33179e+06	9.34532e+06	7.50222e+06	2.88792e+06	1.89254e+06	7.79331e+06	2.13997e+06	2.64848e+06	1.90311e+06	717272	3.67006e+06	3.07138e+06	9.06141e+06	5.46385e+06	7.69285e+06	6.33903e+06	6.23274e+06	3.95231e+06	1.51147e+06	6.52223e+06	3.19742e+06	8.14195e+06	1.86953e+06	2.41855e+06	1.08535	0.118155	0.237752	0.45	0.439909
Com_522_neg	4-Methylphenol	C7 H8 O	108.057	6.924	Full match	Full match	3.9775e+06	2.25688e+06	401002	724916	487240	2.81756e+06	603856	5.49916e+06	1.94936e+06	2.80369e+06	2.73365e+06	1.67397e+06	22814	683497	1.14028e+06	396506	1.74357e+06	367586	1.17951e+06	2.86647e+06	377155	1.15775e+06	305039	339583	4.17412e+06	1.58539	0.664839	0.159677	0.657407	0.854964
Com_1296_pos	oxazolidinone	C3 H5 N O2	87.0319	1.513	Full match	No results	3.78723e+06	2.48646e+06	4.07439e+06	6.8117e+06	7.79336e+06	961919	5.36933e+06	4.44947e+06	4.44631e+06	1.79682e+06	2.05963e+06	3.60656e+06	4.45686e+06	444965	266549	240573	274660	264298	466717	502913	395543	291225	315533	269272	293679	18.4011	4.20172	5.32e-16	1	2.57072
Com_1178_pos	Estrane	C18 H30	246.234	14.229	Full match	Invalid mass	3.71566e+06	2.62381e+06	4.23785e+06	2.94992e+06	2.31811e+06	3.11976e+06	2.65818e+06	7.91889e+06	5.5022e+06	4.34832e+06	4.02181e+06	4.14449e+06	2.74923e+06	4.13589e+06	5.08465e+06	2.97305e+06	5.0334e+06	3.79086e+06	5.72284e+06	4.08864e+06	4.2551e+06	5.14059e+06	3.98937e+06	4.7985e+06	4.63092e+06	1.31093	0.390589	0.0036303	0.622222	0.662346
Com_1358_pos	1-Piperideine	C5 H9 N	83.0734	1.201	Full match	No results	3.68341e+06	3.84525e+06	4.02577e+06	2.11741e+06	2.89548e+06	2.95103e+06	6.04441e+06	2.99448e+06	2.95278e+06	4.54933e+06	3.15654e+06	2.42524e+06	3.25347e+06	3.47382e+06	2.72915e+06	3.41165e+06	3.50688e+06	2.69506e+06	3.56315e+06	2.5936e+06	2.78628e+06	3.42985e+06	3.45435e+06	4.43655e+06	3.03642e+06	1.67071	0.74046	1.65e-05	0.774074	0.626359
Com_195_neg	L-Threonic acid	C4 H8 O5	136.037	0.992	Full match	Full match	3.6832e+06	5.79367e+06	2.45259e+06	2.2243e+06	2.70921e+06	3.70974e+06	3.47738e+06	5.35997e+06	3.88122e+06	5.39119e+06	3.00978e+06	4.24388e+06	1.17476e+06	1.88546e+07	1.16654e+07	1.40291e+07	1.82139e+07	8.54961e+06	1.68477e+07	1.12274e+07	1.55108e+07	1.30822e+07	8.05407e+06	1.81686e+07	1.49215e+07	0.273105	-1.87247	5.45e-10	0.994444	1.67272
Com_293_pos	Diethyl phthalate	C12 H14 O4	222.089	11.477	Full match	Full match	3.63521e+06	4.5898e+06	4.18844e+06	3.65304e+06	7.90233e+06	1.26461e+07	3.76059e+06	3.33998e+06	3.76447e+06	3.68037e+06	7.1558e+06	3.08846e+06	2.95519e+07	3.8546e+06	3.27798e+06	3.24118e+06	3.03034e+06	3.2304e+06	3.50145e+06	2.6807e+06	2.19186e+07	3.78833e+06	4.97441e+06	3.0111e+06	5.12976e+06	1.82433	0.867367	0.0013363	0.787037	0.611899
Com_980_neg	2-Hydroxy-5-[(5-oxotetrahydro-2-furanyl)methyl]phenyl hydrogen sulfate	C11 H12 O7 S	288.03	6.466	Full match	Invalid mass	3.58889e+06	362708	5246.63	20492.3	60390.8	451418	7288.69	2634.2	1.13385e+06	37962.6	3279.39	588797	53253.5	1613.71	1861.13	2062.84	2067.96	1472.1	20060.8	1657.83	1456.03	1367.38	10418.9	23332.6	3274.08	17.6712	4.14333	0.000261652	0.905556	3.55538
Com_479_neg	(2S)-1-Hydroxy-3-(pentadecanoyloxy)-2-propanyl (6Z,9Z,12Z,15Z)-6,9,12,15-octadecatetraenoate	C36 H62 O5	574.459	14.098	Full match	No results	3.58203e+06	4.22573e+06	2.54044e+06	4.12891e+06	4.38868e+06	3.36775e+06	3.61364e+06	1.99215e+06	3.40543e+06	2.62717e+06	3.47991e+06	3.56638e+06	3.00382e+06	2.96814e+06	3.41321e+06	3.49754e+06	4.04073e+06	2.23737e+06	5.11583e+06	2.58679e+06	2.50185e+06	3.54579e+06	7.50264e+06	2.8803e+06	3.24292e+06	1.12919	0.175293	0.0929079	0.625926	0.374809
Com_794_pos	Palmitoylcarnitine	C23 H45 N O4	399.334	13.217	Full match	Full match	3.51583e+06	4.54202e+06	5.15311e+06	4.72122e+06	4.44644e+06	5.27583e+06	3.79487e+06	1.01409e+07	7.23541e+06	2.53488e+06	5.36248e+06	5.30866e+06	2.32745e+06	7.60276e+06	1.14937e+07	9.2897e+06	1.02095e+07	9.8016e+06	7.46888e+06	8.45064e+06	9.99177e+06	1.13816e+07	1.07295e+07	5.44107e+06	1.02992e+07	0.87655	-0.190091	0.610943	0.496296	0.834471
Com_368_neg	2,3-Bis(octanoyloxy)propyl 10-methyldodecanoate	C32 H60 O6	540.438	14.041	Full match	No results	3.5071e+06	1.90677e+06	3.05227e+06	4.15625e+06	2.77242e+06	2.44985e+06	4.56105e+06	2.31855e+06	3.14634e+06	5.97084e+06	3.17389e+06	5.47019e+06	4.13958e+06	2.25609e+06	4.51172e+06	3.56871e+06	6.60296e+06	5.62408e+06	5.77115e+06	1.50534e+06	4.02399e+06	4.15308e+06	8.50386e+06	5.04691e+06	7.09171e+06	0.919192	-0.121562	0.487867	0.524074	0.188591
Com_664_neg	Obeticholic acid	C26 H44 O4	420.323	13.787	Full match	No results	3.4208e+06	1.55024e+06	2.00635e+06	1.59768e+06	2.76919e+06	2.14862e+06	4.76031e+06	1.33809e+06	2.01819e+06	1.69125e+06	2.79864e+06	1.34978e+06	1.61627e+06	2.67114e+06	3.08508e+06	3.27981e+06	2.99036e+06	2.11207e+06	2.05323e+06	967253	2.67141e+06	2.29539e+06	3.65867e+06	1.7852e+06	1.70775e+06	1.066	0.0922096	0.300796	0.496296	0.253274
Com_100_neg	Pyruvic acid	C3 H4 O3	88.0159	1.018	Full match	Full match	3.41424e+06	3.98647e+06	5.24035e+06	4.70473e+06	3.79021e+06	3.19686e+06	3.82729e+06	6.64308e+06	3.16635e+06	5.96425e+06	3.18626e+06	1.87257e+06	2.05239e+06	1.48911e+07	1.21399e+07	1.40515e+07	2.00772e+07	1.08419e+07	5.02819e+07	2.15098e+07	2.28959e+07	2.73315e+07	8.91814e+06	1.48155e+07	2.8384e+07	0.292037	-1.77578	0.000291744	0.67963	1.37528
Com_1180_pos	Threonine	C4 H9 N O3	119.058	1.206	Full match	Full match	3.35339e+06	6.38969e+06	5.86171e+06	5.21206e+06	4.76921e+06	3.85374e+06	3.84292e+06	3.12904e+06	5.28276e+06	6.417e+06	3.46285e+06	3.30378e+06	3.66321e+06	5.54249e+06	5.48889e+06	3.2501e+06	4.80333e+06	6.01325e+06	7.68402e+06	4.51278e+06	5.26539e+06	7.20009e+06	5.70942e+06	6.34788e+06	4.84457e+06	1.04538	0.0640238	0.202229	0.425926	0.479012
Com_405_neg	L-Aspartic acid	C4 H7 N O4	133.037	0.967	Full match	Full match	3.32771e+06	3.4511e+06	2.31878e+06	3.40459e+06	3.59493e+06	800296	2.5618e+06	2.86874e+06	2.16096e+06	1.44177e+06	1.30834e+06	1.43572e+06	1.56452e+06	7.65822e+06	5.72422e+06	4.85935e+06	5.84832e+06	4.34998e+06	8.90363e+06	7.22927e+06	6.25906e+06	5.03312e+06	5.45606e+06	1.00455e+07	7.04802e+06	0.465723	-1.10246	0.00141355	0.859259	0.852456
Com_846_pos	L-(+)-Alanine	C3 H7 N O2	89.0476	1.06	Full match	No results	3.24999e+06	3.10163e+06	6.23172e+06	3.05708e+06	3.94685e+06	5.48442e+06	4.61613e+06	4.11401e+06	2.46399e+06	3.57121e+06	5.30495e+06	2.7173e+06	3.41575e+06	8.26196e+06	5.65424e+06	6.24028e+06	6.47494e+06	7.14541e+06	7.95565e+06	5.96082e+06	4.70175e+06	7.35017e+06	5.23541e+06	1.2116e+07	4.32862e+06	0.873717	-0.194761	0.970611	0.522222	0.607355
Com_131_neg	Docosapentaenoic acid	C22 H34 O2	330.255	14.321	Partial match	Full match	3.22474e+06	2.60947e+06	3.46038e+06	5.99138e+06	6.325e+06	7.03998e+06	2.91022e+06	1.84813e+06	5.56226e+06	1.55148e+06	3.46486e+06	8.13193e+06	2.07554e+06	9.13712e+06	2.74554e+06	7.3914e+06	1.1638e+07	1.48573e+07	3.14748e+06	9.58527e+06	1.56901e+07	1.65669e+07	3.77275e+06	4.47125e+06	5.57242e+06	0.4026	-1.31258	0.00255316	0.82037	1.04691
Com_516_pos	3,4-Dihydroxymandelic acid	C8 H8 O5	184.037	6.79	Full match	Invalid mass	3.21947e+06	2.11376e+06	4.80073e+06	8.75158e+06	1.65354e+06	508750	8.34713e+06	1.8525e+06	2.31309e+06	1.96912e+06	6.64862e+06	1.37249e+07	7.8081e+06	5.48833e+06	7.16206e+06	7.3498e+06	1.1944e+07	2.11992e+07	1.29497e+07	2.09091e+06	1.6811e+07	8.30215e+06	2.37636e+06	4.19749e+06	1.08445e+07	0.918377	-0.122841	0.315337	0.564815	1.07635
Com_559_neg	6-deoxocastasterone	C28 H50 O4	450.37	14.287	Full match	No results	3.2125e+06	2.09676e+06	3.28603e+06	4.52468e+06	4.15392e+06	2.87661e+06	4.45736e+06	1.82972e+06	3.28597e+06	3.5831e+06	2.38647e+06	3.11536e+06	2.81209e+06	2.67836e+06	3.10668e+06	2.97111e+06	4.86771e+06	1.60743e+06	4.4099e+06	2.58058e+06	1.55299e+06	2.84782e+06	4.46525e+06	2.38105e+06	3.57994e+06	1.26305	0.336911	0.00944669	0.701852	0.526849
Com_426_pos	(+/-)-Camphor	C10 H16 O	152.12	15.205	Full match	No results	3.17032e+06	2.53664e+06	4.36117e+06	7.60107e+06	7.87071e+06	5.81228e+06	4.45659e+06	3.34588e+06	6.7338e+06	1.2231e+06	3.17687e+06	1.02999e+07	3.15732e+06	1.12376e+07	9.43115e+06	9.79912e+06	1.04367e+07	1.4758e+07	9.92372e+06	9.44001e+06	1.04435e+07	1.10883e+07	7.11952e+06	9.29124e+06	1.0329e+07	0.627413	-0.672512	0.00213553	0.811111	0.751342
Com_960_pos	1-Nitrosopiperidine	C5 H10 N2 O	114.079	0.908	Full match	Invalid mass	3.16017e+06	5.19935e+06	5.04721e+06	3.6279e+06	2.82621e+06	5.93888e+06	2.7281e+06	3.19676e+06	5.23854e+06	7.64018e+06	5.11822e+06	3.93913e+06	3.93217e+06	9.02038e+06	6.19919e+06	4.68915e+06	4.38824e+06	5.48745e+06	8.78498e+06	3.98964e+06	7.13605e+06	7.12337e+06	6.95929e+06	1.00521e+07	6.28429e+06	0.994111	-0.00852042	0.213824	0.557407	0.638722
Com_2474_pos	Prostaglandin B1	C20 H32 O4	336.227	14.155	No results	Invalid mass	3.09044e+06	503387	397092	940650	800918	1.09904e+06	2.38709e+06	322182	725111	353895	692436	466568	643105	433093	727532	365753	436085	259621	1.07611e+06	410769	502767	397845	1.67529e+06	254892	938155	2.19377	1.13341	0.00025412	0.792593	0.764856
Com_81_neg	Methyl indole-3-acetate	C11 H11 N O2	189.079	7.381	Not the top hit	Full match	3.04736e+06	760229	139089	772544	2.33622e+06	870013	796122	567790	1.00908e+06	7.61628e+06	721936	280672	10138.9	640372	566716	491494	7.24744e+07	17819.5	1.14827e+06	1.01474e+06	927382	320149	1.75758e+06	526705	883863	0.465884	-1.10196	0.915564	0.503704	0.0885652
Com_367_neg	D-(-)-Glutamine	C5 H10 N2 O3	146.069	1.093	Full match	Full match	3.04365e+06	3.3101e+06	2.60874e+06	2.52006e+06	2.08104e+06	1.99861e+06	3.31314e+06	1.88913e+06	2.56205e+06	4.8941e+06	2.51362e+06	1.63678e+06	2.99594e+06	1.58284e+06	2.13608e+06	2.62225e+06	1.93668e+06	1.845e+06	2.45928e+06	1.7757e+06	2.63059e+06	1.91922e+06	3.09922e+06	2.66283e+06	1.98361e+06	0.943909	-0.083281	0.607865	0.575926	0.217439
Com_1115_pos	Indole-3-lactic acid	C11 H11 N O3	205.074	9.1	Not the top hit	Full match	3.03077e+06	1.88614e+06	2.62469e+06	3.35143e+06	4.24827e+06	2.62525e+06	2.36775e+06	2.99662e+06	3.12131e+06	3.19886e+06	3.51489e+06	547929	3.13063e+06	3.18589e+06	3.76516e+06	2.66305e+06	2.36167e+06	3.15856e+06	3.56691e+06	3.56911e+06	1.58509e+06	4.11855e+06	3.01418e+06	1.97536e+06	2.18061e+06	1.26272	0.336537	0.0468103	0.633333	0.569923
Com_646_neg	Sphingosine 1-phosphate	C18 H38 N O5 P	379.248	14.027	Full match	Invalid mass	3.01896e+06	2.55705e+06	2.98318e+06	1.85196e+06	1.49859e+06	1.98588e+06	1.69397e+06	5.2509e+06	3.78396e+06	3.89585e+06	2.38691e+06	2.04948e+06	1.99574e+06	2.83688e+06	3.19395e+06	2.53666e+06	3.59306e+06	2.96241e+06	4.95114e+06	3.33974e+06	3.01742e+06	3.20991e+06	3.01116e+06	2.71041e+06	4.26146e+06	1.08626	0.119364	0.269896	0.587037	0.247344
Com_870_neg	(10S)-Juvenile hormone III diol	C16 H28 O4	284.198	11.2	Full match	Invalid mass	2.99223e+06	707325	1.13319e+06	1.13535e+06	337558	910951	1.89542e+06	928388	739922	3.82852e+06	690146	606721	694423	1.47592e+06	840621	732228	571254	568611	1.52916e+06	698013	943120	932050	3.32644e+06	1.03202e+06	1.37036e+06	1.47132	0.557108	0.0301015	0.644444	0.661674
Com_676_neg	(4E,9R,11R)-9,11-Dihydroxy-27-(4-hydroxyphenyl)-4-methyl-4-heptacosen-3-one	C34 H58 O4	530.432	14.814	Full match	No results	2.98999e+06	2.40628e+06	1.46298e+06	2.141e+06	2.22099e+06	1.58579e+06	2.84357e+06	984833	2.19752e+06	1.9947e+06	1.72392e+06	1.59335e+06	1.90839e+06	1.95e+06	1.88784e+06	1.80004e+06	2.5878e+06	1.39833e+06	4.36616e+06	1.97201e+06	2.69136e+06	3.42854e+06	3.17405e+06	2.3471e+06	1.80535e+06	0.992228	-0.0112571	0.371925	0.524074	0.17228
Com_852_pos	[[5-(6-aminopurin-9-yl)-3,4-dihydroxy-tetrahydrofuran-2-yl]methoxy-oxido-phosphoryl] [[[5-(6-aminopurin-9-yl)-3,4-dihydroxy-tetrahydrofuran-2-yl]methoxy-oxido-phosphoryl]oxy-oxido-phosphoryl] phosphate	C20 H24 N10 O19 P4	832.016	12.272	Full match	No results	2.88108e+06	5.03438e+06	8.00297e+06	5.39445e+06	6.25521e+06	4.92031e+06	6.86809e+06	1.11409e+07	7.38962e+06	3.59143e+06	5.51375e+06	270724	1.20839e+07	4.89235e+06	6.71311e+06	5.0034e+06	4.42825e+06	2.33116e+06	5.0872e+06	7.1833e+06	5.51364e+06	5.6789e+06	5.23523e+06	7.61766e+06	8.42407e+06	1.72025	0.782621	0.0137079	0.72963	0.906289
Com_700_neg	DL-Arginine	C6 H14 N4 O2	174.111	1.421	Full match	Full match	2.84725e+06	2.04909e+06	1.23466e+06	2.17568e+06	1.7051e+06	2.02819e+06	2.40043e+06	371706	678895	5.31994e+06	2.17178e+06	775761	1.75741e+06	2.5151e+06	525920	1.1639e+06	887628	1.8085e+06	1.3686e+06	1.75267e+06	815099	526530	1.90666e+06	1.65861e+06	1.75788e+06	0.958132	-0.0617041	0.64226	0.564815	0.405294
Com_2087_pos	3-Hydroxy-1-phenyl-1-icosanone	C26 H44 O2	388.333	15.72	Full match	Invalid mass	2.73909e+06	1.36335e+06	1.62434e+06	2.64556e+06	1.94208e+06	1.87455e+06	3.07493e+06	1.78385e+06	2.06059e+06	941387	2.06184e+06	2.6815e+06	1.37978e+06	1.12571e+06	1.87835e+06	1.8064e+06	2.08642e+06	1.76103e+06	2.68759e+06	1.08759e+06	807168	2.01139e+06	3.27047e+06	1.10577e+06	1.41704e+06	1.70449	0.769344	5.51e-05	0.781481	0.662208
Com_224_neg	methyl 3-hydroxypalmitate	C17 H34 O3	286.249	14.108	Full match	No results	2.73611e+06	5.43248e+06	9.28177e+06	7.76314e+06	165190	1.20402e+07	5.43917e+06	5.26611e+06	8.08643e+06	2.74432e+06	9.70989e+06	1.08372e+07	2.91584e+06	7.55296e+06	5.48312e+06	1.08957e+07	8.45702e+06	1.02211e+07	4.15136e+06	7.53443e+06	1.05608e+07	1.04963e+07	4.4484e+06	5.65382e+06	7.73998e+06	0.772412	-0.372557	0.49556	0.631481	0.4988
Com_1949_pos	gitogenin	C27 H44 O4	432.323	15.117	Full match	Invalid mass	2.66938e+06	696065	820565	1.0569e+06	2.27355e+06	1.35845e+06	4.23589e+06	815930	1.29251e+06	1.45354e+06	1.36905e+06	2.75798e+06	1.70857e+06	950399	2.84105e+06	2.50111e+06	2.48373e+06	1.20479e+06	2.00066e+06	1.5703e+06	2.6019e+06	3.29301e+06	1.85445e+06	901394	997674	1.37156	0.455822	0.0155449	0.664815	0.685067
Com_2365_pos	N-Nitrosoguvacoline	C7 H10 N2 O3	170.069	1.457	Full match	Invalid mass	2.64778e+06	1.19405e+06	1.52304e+06	2.03689e+06	2.08153e+06	272994	295196	2.94284e+06	1.54806e+06	429051	474968	1.06276e+06	875959	54628.4	71917	52024	57051	36138.9	65690.2	79595.4	45937.5	41600.5	57289.4	42852.3	58212.3	35.4466	5.14757	4.25e-13	1	3.07813
Com_653_pos	picrasin B	C21 H28 O6	376.188	11.031	Full match	No results	2.62462e+06	85225.6	2.91655e+06	68948.9	73089.1	84735.1	74152	64124.9	1.39949e+07	165044	763877	1.68045e+07	72013.8	79611.5	63598	87535.7	79836.8	126054	235333	124956	73784.2	183041	78706.9	137672	72293.2	25.5346	4.67438	0.0433069	0.457407	1.13109
Com_999_neg	5alpha-cholane-3alpha,7alpha,12alpha,24-tetrol	C24 H42 O4	394.308	13.609	Full match	No results	2.59766e+06	948157	1.36622e+06	1.82837e+06	1.40183e+06	1.27836e+06	2.58713e+06	1.45163e+06	1.51621e+06	1.41292e+06	1.50774e+06	1.57546e+06	1.46532e+06	1.60916e+06	1.73209e+06	1.57831e+06	2.01835e+06	1.0787e+06	2.34066e+06	1.6392e+06	1.44341e+06	1.64032e+06	2.68729e+06	1.07679e+06	1.30804e+06	1.22755	0.295784	0.0205783	0.638889	0.469341
Com_808_neg	gamma-Glu-Gly	C7 H12 N2 O5	204.074	0.982	Full match	No results	2.56718e+06	3.44249e+06	2.0578e+06	2.62129e+06	3.35137e+06	173679	3.84015e+06	3.09219e+06	863238	670394	710026	325790	1.22396e+06	753917	485515	393497	419618	387703	553540	531464	360278	394828	451374	932791	451950	1.91152	0.934721	0.0578649	0.67037	0.74459
Com_450_pos	Arachidonic acid	C20 H32 O2	304.239	15.21	Full match	Full match	2.51436e+06	2.42416e+06	3.82425e+06	6.88279e+06	6.81168e+06	4.36326e+06	3.55551e+06	2.62289e+06	5.33951e+06	1.26042e+06	2.86444e+06	8.9062e+06	2.81641e+06	1.07392e+07	9.07736e+06	9.33695e+06	9.79008e+06	1.39178e+07	9.50108e+06	9.22637e+06	9.90251e+06	1.04157e+07	6.70883e+06	9.06317e+06	9.75139e+06	0.566607	-0.81958	0.000421033	0.85	0.846715
Com_1262_neg	(+/-)12(13)-DiHOME	C18 H34 O4	314.245	12.42	Partial match	Full match	2.50115e+06	726378	510921	693906	518870	756603	1.18987e+06	478902	607974	541504	759865	581154	504143	656650	624304	552350	1.1964e+06	887551	1.3187e+06	408808	473789	336347	1.39408e+06	615213	1.12855e+06	1.25486	0.327528	0.0808314	0.638889	0.339869
Com_595_neg	DL-Glyceric acid	C3 H6 O4	106.026	1.042	Full match	No results	2.44632e+06	2.49247e+06	3.60154e+06	3.02691e+06	1.86538e+06	1.89101e+06	2.53078e+06	3.99374e+06	3.35708e+06	3.65604e+06	2.03191e+06	1.24502e+06	1.3395e+06	2.13362e+06	2.0763e+06	2.59373e+06	3.49304e+06	2.27071e+06	5.66752e+06	2.6013e+06	3.82143e+06	3.11221e+06	2.09811e+06	2.16631e+06	2.51178e+06	1.02079	0.0296878	0.52302	0.57037	0.233509
Com_1398_pos	5-Hydroxyindoleacetate	C10 H9 N O3	191.058	2.538	Full match	No results	2.41669e+06	1.04886e+06	2.13035e+06	2.29063e+06	2.5729e+06	1.32773e+06	1.91558e+06	2.71518e+06	2.48178e+06	2.47683e+06	1.08979e+06	941654	827790	1.99609e+06	1.58377e+06	2.87461e+06	1.83337e+06	2.53359e+06	1.84899e+06	1.64118e+06	2.56441e+06	2.41927e+06	2.80984e+06	1.91229e+06	2.43484e+06	0.947901	-0.0771923	0.78943	0.509259	0.574183
Com_655_pos	3,4-dihydroxyphenylacetic acid	C8 H8 O4	168.042	9.647	Full match	Invalid mass	2.40168e+06	1.11196e+06	2.75086e+06	6.03596e+06	563019	1.27928e+06	2.46521e+06	7.05898e+06	1.35746e+06	3.1891e+06	9.41143e+06	3.60911e+06	1.72144e+07	8.50777e+06	5.2318e+06	2.61893e+06	4.4735e+06	9.75555e+06	5.08996e+06	617096	9.67163e+06	1.38521e+06	1.05484e+06	983696	4.73546e+06	1.56659	0.647624	0.0184864	0.664815	0.931756
Com_480_pos	Indole-3-acetic acid	C10 H9 N O2	175.063	9.287	Full match	Full match	2.38568e+06	4.83105e+06	5.36855e+06	1.4766e+06	6.37032e+06	5.34758e+06	4.40796e+06	6.64231e+06	3.23448e+06	4.63183e+06	6.22967e+06	2.83308e+06	2.40435e+06	6.97002e+06	3.55872e+06	4.05478e+06	8.36582e+06	5.54435e+06	3.68385e+06	4.17734e+06	4.10751e+06	4.85896e+06	1.06979e+06	5.37456e+06	8.04771e+06	1.10223	0.140431	0.0698884	0.633333	0.534302
Com_1070_pos	4-Hydroxybenzaldehyde	C7 H6 O2	122.037	1.241	Partial match	Full match	2.36835e+06	3.28499e+06	3.3692e+06	2.95853e+06	4.94439e+06	2.76195e+06	2.88696e+06	2.69893e+06	2.86636e+06	3.71051e+06	3.35595e+06	2.18157e+06	2.62993e+06	3.42932e+06	3.48285e+06	2.93068e+06	2.21368e+06	3.32486e+06	3.52863e+06	819954	2.88555e+06	3.93258e+06	2.86656e+06	3.77702e+06	2.48747e+06	1.38935	0.474408	0.000201664	0.661111	0.481935
Com_2516_pos	Desaminotyrosine	C9 H10 O3	166.063	8.89	Full match	No results	2.29801e+06	781702	1.4649e+06	802107	1.17925e+06	3.13626e+06	2.53349e+06	1.82538e+06	2.22389e+06	1.65586e+06	1.24933e+06	460416	1.80607e+06	1.33044e+06	1.23528e+06	1.88427e+06	1.45825e+06	702648	1.47317e+06	1.80241e+06	1.70166e+06	1.88354e+06	1.77127e+06	1.5073e+06	1.03982e+06	1.50297	0.587819	0.004491	0.701852	0.646785
Com_2926_pos	9S,13R-12-Oxophytodienoic acid	C18 H28 O3	292.203	13.684	Full match	Full match	2.2915e+06	678142	145525	764583	300000	1.32927e+06	1.18261e+06	532214	321478	759294	375433	380822	489737	1.05619e+06	414919	202062	381340	394601	754110	273042	609530	450632	1.06403e+06	304401	425789	1.99412	0.995752	0.000434309	0.77037	0.874727
Com_851_neg	Levulinic acid	C5 H8 O3	116.047	1.462	Full match	Invalid mass	2.25716e+06	1.51962e+06	1.79826e+06	1.27781e+06	1.94474e+06	2.01464e+06	1.97606e+06	1.29543e+06	2.24723e+06	2.43877e+06	1.18622e+06	1.70532e+06	1.0697e+06	2.23367e+06	1.47448e+06	1.97266e+06	2.1331e+06	1.34195e+06	1.69193e+06	2.21132e+06	1.78655e+06	1.73636e+06	1.38857e+06	1.29412e+06	1.87741e+06	1.08227	0.114057	0.374982	0.590741	0.108563
Com_741_pos	N-benzoyl-D-arginine-4-nitroanilide	C19 H22 N6 O4	398.17	11.032	Full match	No results	2.22209e+06	33664.3	2.54624e+06	28720.4	34551.5	35350.9	47725.1	35713.9	1.1331e+07	118334	594250	1.39359e+07	36793.9	28375.1	32865.4	53776.6	46858.1	96062.3	160771	98682.3	31493.8	146095	39865.7	92222.6	39356.2	43.371	5.43866	0.0195907	0.787037	1.33085
Com_996_pos	2-methylbutyrylcarnitine	C12 H23 N O4	245.162	6.113	Full match	No results	2.21419e+06	2.92982e+06	3.26158e+06	2.73376e+06	2.31017e+06	4.50835e+06	2.43219e+06	2.82427e+06	3.7355e+06	4.02835e+06	4.76875e+06	1.80723e+06	1.4768e+06	5.96866e+06	2.7431e+06	4.56631e+06	3.38349e+06	3.06315e+06	4.5936e+06	7.90295e+06	3.08411e+06	3.6443e+06	4.80653e+06	2.60813e+06	1.66664e+06	1.24122	0.311761	0.0442471	0.648148	0.536933
Com_284_neg	Decanoic acid	C10 H20 O2	172.146	12.016	Full match	Full match	2.19903e+06	2.76508e+06	1.00802e+07	2.9495e+06	3.59709e+06	2.30912e+06	2.79128e+06	3.99822e+06	3.07138e+06	3.0952e+06	2.61791e+06	3.42314e+06	3.95862e+06	2.72944e+06	2.70422e+06	3.0381e+06	3.81732e+06	3.08218e+06	1.62257e+07	2.63471e+06	3.83834e+06	5.51157e+06	2.2572e+06	486563	5.12409e+06	1.02009	0.0286986	0.322018	0.548148	0.29851
Com_207_neg	Adrenic acid	C22 H36 O2	332.271	14.593	Full match	Full match	2.16465e+06	2.76629e+06	4.76563e+06	6.7973e+06	6.55405e+06	4.32687e+06	3.73676e+06	4.19139e+06	7.32897e+06	1.38983e+06	3.0198e+06	7.55671e+06	3.85379e+06	1.03801e+07	7.77274e+06	7.32196e+06	8.20803e+06	1.16686e+07	4.61089e+06	8.43156e+06	6.66177e+06	9.12816e+06	4.75118e+06	8.10013e+06	6.18211e+06	0.641273	-0.64099	0.0648168	0.812963	0.602653
Com_977_neg	Hexadecanedioic acid	C16 H30 O4	286.214	11.576	Full match	Full match	2.15553e+06	885975	1.33085e+06	1.57985e+06	544845	895426	1.58451e+06	845036	732578	1.80051e+06	797796	993923	570091	2.09239e+06	938273	950356	1.09657e+06	1.35215e+06	1.52034e+06	695341	1.4884e+06	892519	2.66114e+06	966020	1.72924e+06	1.14478	0.195069	0.145958	0.609259	0.339683
Com_1665_pos	L-Kynurenine	C10 H12 N2 O3	208.085	2.536	Full match	Full match	2.11768e+06	980543	1.86213e+06	2.05921e+06	2.23513e+06	1.04497e+06	1.87334e+06	2.47113e+06	2.2451e+06	2.75549e+06	1.01898e+06	793836	669717	1.74118e+06	1.36496e+06	2.52711e+06	1.66881e+06	2.2698e+06	1.57515e+06	1.48059e+06	1.98768e+06	2.22003e+06	2.50715e+06	1.68444e+06	2.22028e+06	0.991263	-0.01266	0.747495	0.525926	0.558779
Com_924_pos	Glycocholic acid	C26 H43 N O6	465.308	13.987	Full match	No results	2.11547e+06	1.69912e+06	1.94472e+06	2.37118e+06	1.83957e+06	3.31147e+06	3.81013e+06	2.03014e+06	3.27842e+06	4.0811e+06	4.5976e+06	60498.5	3.67561e+06	5.17707e+06	6.75147e+06	4.70568e+06	2.47887e+06	9.71292e+06	3.90624e+06	6.675e+06	2.94175e+06	60387.7	3.13795e+06	4.59965e+06	5.29704e+06	0.871343	-0.198687	0.501727	0.5	0.733659
Com_110_neg	Itaconic acid	C5 H6 O4	130.026	1.008	Full match	No results	2.10822e+06	5.54187e+06	3.15735e+06	4.98595e+06	5.73068e+06	3.56262e+06	3.33424e+06	4.64121e+06	3.13467e+06	7.74136e+06	2.88071e+06	3.27149e+06	2.02347e+06	5.10662e+06	3.42198e+06	1.03912e+07	9.73522e+06	5.66775e+06	2.96523e+07	1.26714e+07	1.65221e+07	1.78951e+07	3.81453e+06	8.67934e+06	2.0977e+07	0.543892	-0.878608	0.609875	0.535185	0.750007
Com_248_neg	Androsterone sulfate	C19 H30 O5 S	370.181	11.17	Full match	No results	2.10575e+06	3.12886e+06	6.3078e+06	9.15318e+06	3.44237e+06	3.30158e+06	1.02213e+07	3.84022e+06	6.40757e+06	6.63284e+06	4.20238e+06	1.33259e+07	1.08679e+06	8.19158e+06	3.0782e+06	8.80426e+06	1.74812e+07	1.31468e+07	8.07806e+06	3.64482e+06	3.53215e+06	1.2054e+07	1.05656e+07	9.92691e+06	1.14568e+07	0.860735	-0.216359	0.392211	0.537037	0.387489
Com_255_neg	DL-Malic acid	C4 H6 O5	134.021	0.99	Full match	Full match	2.0786e+06	1.059e+06	1.17596e+06	1.33934e+06	1.1569e+06	1.47821e+06	881889	1.91651e+06	1.34605e+06	1.46609e+06	1.32686e+06	1.11871e+06	700318	1.26611e+07	1.07442e+07	6.74703e+06	3.19368e+06	5.28907e+06	1.86204e+07	9.27111e+06	7.40453e+06	9.84859e+06	6.93046e+06	8.97245e+06	8.43477e+06	0.24284	-2.04192	2.17e-08	0.885185	1.57027
Com_3178_pos	Corticosterone	C21 H30 O4	346.211	14.002	No results	Invalid mass	2.07411e+06	373776	356034	900956	753587	697569	1.43786e+06	365594	653034	412473	506694	523659	454367	549040	491640	406188	459510	341725	1.02207e+06	382981	584629	400121	1.06545e+06	108109	346918	2.13598	1.0949	2.08e-05	0.825926	0.724094
Com_359_pos	8,8a-Deoxyoleandolide	C20 H36 O6	372.25	14.24	Full match	Invalid mass	2.07229e+06	1.38632e+06	1.25138e+06	1.15747e+06	1.34721e+06	1.33465e+06	1.88612e+06	1.5353e+06	1.70895e+06	1.36822e+06	1.60198e+06	1.26671e+06	1.20425e+06	770495	629859	524179	584661	508305	957506	712131	811949	760345	784301	695092	637780	0.493359	-1.01929	0.584949	0.538889	1.06558
Com_876_neg	1-(1Z-hexadecenyl)-sn-glycero-3-phosphocholine	C24 H50 N O6 P	479.336	14.869	Full match	No results	2.05406e+06	1.17325e+06	1.03865e+06	1.07471e+06	758073	1.07304e+06	1.29817e+06	1.0818e+06	1.26151e+06	1.89793e+06	1.52847e+06	1.59739e+06	1.23734e+06	2.65941e+06	1.72642e+06	2.05891e+06	2.08878e+06	2.41496e+06	2.07251e+06	1.93339e+06	1.64476e+06	1.64801e+06	2.18018e+06	2.4907e+06	3.17722e+06	0.696442	-0.521926	0.00183557	0.822222	0.415714
Com_3232_pos	19-Nortestosterone	C18 H26 O2	274.193	13.71	Full match	Full match	2.01864e+06	580803	89325.6	570006	262288	1.09962e+06	864490	345121	299601	593060	334787	342345	300581	974831	380057	182069	331576	375921	599533	238037	553041	424433	843347	277409	334724	1.88286	0.912929	0.00234051	0.746296	0.801414
Com_1849_pos	DL-a-Aminocaprylic acid	C8 H17 N O2	159.126	7.689	Partial match	Full match	1.94277e+06	675948	823095	907674	1.51927e+06	1.34793e+06	1.54169e+06	493162	867530	800347	408821	593021	1.10503e+06	2.32742e+06	2.25407e+06	630978	1.23773e+06	588169	2.15938e+06	706580	802898	1.37358e+06	3.95931e+06	1.3447e+06	1.61195e+06	1.01801	0.0257538	0.204449	0.588889	0.612228
Com_2272_pos	N,N-dimethylarginine	C8 H18 N4 O2	202.143	1.08	Full match	Invalid mass	1.94076e+06	1.54856e+06	1.3717e+06	1.80892e+06	1.21478e+06	2.42564e+06	1.6871e+06	1.43516e+06	1.45487e+06	1.50312e+06	1.63819e+06	1.19934e+06	1.15581e+06	1.7704e+06	2.08731e+06	1.46421e+06	2.29941e+06	1.92982e+06	2.91438e+06	2.31363e+06	2.30978e+06	2.41837e+06	1.99489e+06	2.50168e+06	1.80469e+06	1.05504	0.0772989	0.114413	0.553704	0.489729
Com_674_neg	Hecogenin	C27 H42 O4	430.308	13.138	Full match	No results	1.92974e+06	1.60156e+06	1.54727e+06	2.25537e+06	1.30529e+06	1.32129e+06	1.63411e+06	1.60732e+06	1.61753e+06	2.23961e+06	2.45003e+06	1.24206e+06	1.9654e+06	1.80061e+06	1.94129e+06	1.21918e+06	2.63211e+06	2.07027e+06	1.44227e+06	1.95281e+06	1.82039e+06	2.09282e+06	1.93152e+06	2.21913e+06	1.18343e+06	1.06626	0.0925621	0.249314	0.590741	0.282602
Com_154_neg	Taurine	C2 H7 N O3 S	125.015	1.017	Full match	Full match	1.89313e+06	1.76485e+06	1.47061e+06	1.33085e+06	775755	1.13928e+06	836384	4.55966e+06	802964	1.94256e+06	2.15254e+06	1.15103e+06	759105	1.52409e+07	1.3438e+07	1.45556e+07	1.27047e+07	1.32577e+07	1.92846e+07	1.40684e+07	1.28134e+07	1.15941e+07	1.08553e+07	1.72709e+07	1.42722e+07	0.118018	-3.08292	2.46e-13	0.992593	2.74958
Com_1485_neg	tranexamic acid	C8 H15 N O2	157.11	5.708	Full match	No results	1.8865e+06	32064.7	43412.2	44909.1	36625.1	57511.6	35621.4	37239.9	51996	134758	192351	30264.7	74322.7	89632.4	40422.6	49062.8	63783	32328.3	113248	35574.8	151143	60969.6	90206.2	51007.7	40759	3.62632	1.8585	0.227821	0.572222	0.466883
Com_755_neg	3,5-Dihydroxybenzoic acid	C7 H6 O4	154.026	6.176	Not the top hit	Full match	1.86602e+06	693435	994942	1.48703e+06	4.58979e+06	1.34205e+06	1.21005e+06	869921	445371	2.43476e+06	1.3664e+06	2.26669e+06	1.06985e+06	713817	1.3827e+06	785227	1.51515e+06	469427	2.96861e+06	1.08431e+06	1.40828e+06	740218	86734.4	580182	184344	1.32765	0.408875	0.0617441	0.609259	0.575932
Com_3390_pos	Cyanopyrazine	C5 H3 N3	105.033	0.887	Full match	Invalid mass	1.86087e+06	528424	259533	720758	366237	979673	173910	892222	240767	386548	338903	396787	814005	540869	129494	194554	190534	209693	1.33201e+06	137002	123925	800523	142620	180154	113997	2.79342	1.48203	7.3e-07	0.87963	1.13466
Com_878_neg	Eldecalcitol	C30 H50 O5	490.365	13.719	Full match	No results	1.83818e+06	1.5707e+06	913152	1.49281e+06	1.99042e+06	1.67801e+06	2.00349e+06	1.12959e+06	1.62265e+06	1.23015e+06	1.6782e+06	1.57061e+06	1.21445e+06	1.393e+06	2.79821e+06	1.94687e+06	1.91963e+06	1.64329e+06	2.23548e+06	1.80547e+06	1.36435e+06	1.7832e+06	2.57931e+06	1.21156e+06	1.57801e+06	1.05006	0.0704679	0.189271	0.559259	0.268802
Com_2495_pos	Ibuprofen	C13 H18 O2	206.13	14.075	Full match	No results	1.80481e+06	533921	367162	670294	349542	855229	1.99638e+06	477502	414406	2.51637e+06	3.14462e+06	460661	1.65111e+06	1.0773e+06	591580	576211	445458	751270	796209	870861	1.15162e+06	1.62492e+06	1.19474e+06	331337	518188	2.24042	1.16377	0.000594336	0.772222	0.829786
Com_3449_pos	Terbinafine	C21 H25 N	291.198	10.786	Full match	No results	1.80066e+06	24556.1	22388.3	17524.9	25164.5	25206.7	15758.7	1.15243e+06	20724	19797.9	21441.3	16774.4	19138.5	16965.2	13244.7	14175.5	15354.1	22605.7	19944.5	14237	18359.5	15772	16738.8	16053.3	16184.3	10.0698	3.33196	0.0169138	0.896296	0.909726
Com_160_neg	cis-5,8,11,14,17-Eicosapentaenoic acid	C20 H30 O2	302.224	13.902	Full match	Full match	1.79466e+06	1.13056e+06	936022	1.43391e+06	1.7823e+06	3.65182e+06	1.7819e+06	353514	1.73527e+06	1.56868e+06	3.07899e+06	4.40989e+06	1.18099e+06	3.8355e+06	2.76319e+06	3.71514e+06	4.24923e+06	8.28177e+06	1.65959e+06	7.87242e+06	6.48528e+06	5.44218e+06	2.95832e+06	3.26786e+06	2.74005e+06	0.266081	-1.91006	0.00031788	0.866667	1.47805
Com_726_neg	taurolithocholic acid sulfate	C26 H45 N O8 S2	563.257	11.573	Full match	No results	1.79334e+06	38846.2	47697.4	30763	10736.4	146499	756481	1.40919e+06	503313	1.77799e+06	677926	521080	44874.6	540454	924793	3.39128e+06	650898	18338.1	514859	340816	20712.5	242310	1.28902e+06	262467	1.56567e+06	0.750182	-0.414688	0.651175	0.527778	0.300873
Com_970_pos	9-Oxo-10(E),12(E)-octadecadienoic acid	C18 H30 O3	294.219	13.908	Not the top hit	Full match	1.78669e+06	2.25858e+06	2.38971e+06	4.21186e+06	1.25533e+06	1.72063e+06	4.99703e+06	2.55624e+06	719030	2.88479e+06	1.87636e+06	1.55098e+06	4.51321e+06	8.87921e+06	6.06256e+06	1.72571e+06	2.47578e+06	1.67983e+06	1.67208e+06	2.48853e+06	2.61266e+06	1.4416e+06	5.75557e+06	1.167e+06	1.70372e+06	1.45642	0.542429	0.00462781	0.72963	0.646326
Com_1766_pos	(2S)-2-Amino-5-({(2R)-3-{[(2R)-2-amino-2-carboxyethyl]disulfanyl}-1-[(carboxymethyl)amino]-1-oxo-2-propanyl}amino)-5-oxopentanoic acid	C13 H22 N4 O8 S2	426.087	1.237	Full match	Invalid mass	1.75403e+06	1.01874e+06	1.70473e+06	1.97231e+06	471217	648884	626461	841529	5.03555e+06	988997	1.14587e+06	535854	978286	427827	396873	630641	1.41365e+06	308851	1.35245e+06	211156	1.34576e+06	971122	1.30044e+06	218141	1.05085e+06	2.60544	1.38153	5.47e-07	0.792593	1.76511
Com_260_pos	Hypoxanthine	C5 H4 N4 O	136.039	1.318	Partial match	Full match	1.75381e+06	689087	885299	930879	748964	1.45819e+06	626388	3.67974e+07	5.00432e+06	1.46383e+06	1.15641e+06	2.89712e+07	9.97201e+06	3.74566e+07	3.68222e+07	5.16397e+06	2.08243e+07	3.32076e+07	3.23994e+07	3.34995e+07	25043589	3.22995e+07	3.46056e+07	5.43323e+07	2.96609e+07	0.348015	-1.52278	0.0024131	0.788889	2.42372
Com_573_neg	Ornithine	C5 H12 N2 O2	132.09	1.388	Full match	Full match	1.72958e+06	2.71317e+06	1.9501e+06	1.90427e+06	1.52365e+06	2.06766e+06	1.12699e+06	1.82034e+06	1.88737e+06	5.43505e+06	3.5457e+06	1.07258e+06	2.56433e+06	2.70665e+06	3.46114e+06	2.18209e+06	2.95093e+06	1.80205e+06	3.45528e+06	3.29703e+06	2.11428e+06	1.70532e+06	4.51493e+06	2.45209e+06	2.29376e+06	0.834359	-0.26126	0.0701119	0.712963	0.340275
Com_476_neg	2,3,4,5-Tetrahydroxypentanal	C5 H10 O5	150.052	0.995	Full match	No results	1.71403e+06	1.98244e+06	1.06063e+06	711373	861071	1.39272e+06	1.03251e+06	2.09891e+06	2.32538e+06	1.85341e+06	1.67324e+06	721500	518148	6.43779e+06	4.80951e+06	3.47061e+06	3.08767e+06	2.2923e+06	5.82665e+06	4.61929e+06	3.37852e+06	3.37526e+06	3.31767e+06	4.65394e+06	3.35581e+06	0.396334	-1.33521	2.55e-06	0.890741	1.25146
Com_773_neg	3,6-Anhydro-1-O-[(9E)-9-octadecenoyl]hexitol	C24 H44 O6	428.313	13.137	Full match	No results	1.69755e+06	1.65433e+06	1.48432e+06	2.14494e+06	1.10312e+06	1.0713e+06	1.49502e+06	1.52415e+06	1.52346e+06	2.15554e+06	2.86742e+06	1.14352e+06	1.68218e+06	1.4143e+06	1.63435e+06	960932	2.18025e+06	1.68588e+06	1.27457e+06	1.74726e+06	1.47367e+06	1.9193e+06	1.69838e+06	1.66142e+06	1.138e+06	1.1687	0.224905	0.129566	0.622222	0.414151
Com_1585_neg	(3S,4S)-3-Ethyl-4-[(2S,4E,6R,8S,9R,10R)-9-hydroxy-4,6,8,10-tetramethyl-7-oxo-4-dodecen-2-yl]-2-oxetanone	C21 H36 O4	352.26	13.59	Full match	No results	1.68404e+06	51559.1	75792.1	345911	355618	237070	853415	61814.9	1.01181e+06	119202	211989	66107.8	259372	203043	170929	159809	82464.3	62103.1	241835	85471.4	88699	83447.6	490295	55047.9	312111	3.52475	1.81752	0.00132946	0.790741	1.42493
Com_625_pos	(10Z)-1,1,1-Trifluoro-19-hydroxy-10-nonadecen-3-one	C19 H33 F3 O2	350.242	15.391	Full match	No results	1.68131e+06	973624	1.90379e+06	3.02312e+06	2.89103e+06	3.40097e+06	1.5134e+06	938591	2.28526e+06	543255	1.46835e+06	3.92626e+06	910796	3.49319e+06	2.13623e+06	2.69919e+06	3.349e+06	6.49234e+06	1.45411e+06	3.79657e+06	8.38437e+06	7.86752e+06	1.91157e+06	1.85311e+06	2.58933e+06	0.752651	-0.409946	0.0780227	0.65	0.408143
Com_3604_pos	Estradiol valerate	C23 H32 O3	356.234	14.292	Full match	Invalid mass	1.66111e+06	82258.4	106679	172086	370231	135435	279205	55221.5	160776	217646	242619	182525	100387	88602.1	421119	140205	221968	104254	252338	73711.9	468072	235017	448862	81280.6	75897.8	2.26225	1.17776	0.00316464	0.735185	0.850341
Com_1610_neg	2-Anisic acid	C8 H8 O3	152.047	7.179	Partial match	Full match	1.64693e+06	119393	59208.7	64854.9	132742	449977	155023	67738.7	151820	671096	82689.8	120330	67301.1	65918.2	79282.6	85759.8	64881.8	59388.4	299090	47430.9	46250.6	43231.6	75668.4	228969	86270.6	2.7926	1.48161	0.0456715	0.690741	0.746819
Com_2327_pos	PROPYLENE GLYCOL DILAURATE	C27 H52 O4	440.386	15.422	Full match	Invalid mass	1.62811e+06	1.35811e+06	1.62151e+06	1.52437e+06	2.05294e+06	1.08482e+06	1.86302e+06	622878	1.50764e+06	755330	852357	2.53256e+06	1.32377e+06	837142	1.67678e+06	1.24598e+06	1.26553e+06	1.26187e+06	2.06025e+06	875609	1.05446e+06	892576	1.70807e+06	1.05802e+06	1.48918e+06	1.58793	0.667152	0.00179451	0.738889	0.72463
Com_571_neg	16alpha-hydroxydehydroepiandrosterone 3-sulfate	C19 H28 O6 S	384.16	9.966	Full match	Invalid mass	1.60277e+06	370832	767051	1.91991e+06	728516	567954	3.32002e+06	1.01683e+06	664670	868038	296123	2.56045e+06	5.55446e+06	1.17785e+06	3.83803e+06	686607	5.36189e+06	1.89564e+06	1.57209e+06	625794	2.95509e+06	2.38039e+06	1.99308e+06	1.02995e+06	2.19001e+06	1.08756	0.121097	0.250932	0.45	0.467514
Com_858_neg	Ethanoic anhydride	C4 H6 O3	102.031	0.997	Full match	Invalid mass	1.59294e+06	1.22286e+06	1.11453e+06	965896	1.15532e+06	933068	943442	1.25728e+06	607608	1.64815e+06	905442	773696	461656	1.39992e+06	1.74962e+06	1.68283e+06	1.98742e+06	1.329e+06	2.13095e+06	2.95394e+06	1.25568e+06	1.89935e+06	1.26319e+06	1.40052e+06	1.88741e+06	0.752828	-0.409608	0.116931	0.603704	0.468838
Com_354_neg	4-vinylphenol sulfate	C8 H8 O4 S	200.014	7.971	Full match	Invalid mass	1.59229e+06	343081	851356	701831	691614	4.85141e+06	1.61345e+06	623421	1.33713e+06	2.7064e+06	1.25734e+06	545098	1.33448e+06	2.51755e+06	8.87526e+06	1.88757e+06	2.88607e+06	1.30411e+06	8.33426e+06	1.08875e+07	1.53729e+06	5.50984e+06	1.50012e+06	9.26812e+06	1.48208e+06	0.465078	-1.10445	0.190546	0.661111	0.547022
Com_828_neg	Bilirubin	C33 H36 N4 O6	584.263	10.698	Full match	Full match	1.58241e+06	728987	440640	319004	658777	151807	337370	20208.6	574614	229342	170290	293002	31947.6	330712	329490	356927	363692	1.50837e+06	564178	537159	2.82243e+06	1.70214e+06	1.43302e+06	529035	452406	0.492185	-1.02273	0.0136451	0.794444	1.12731
Com_670_neg	1-O-Hexadecyl-lyso-sn-glycero-3-phosphocholine	C24 H52 N O6 P	481.352	15.005	Full match	Invalid mass	1.56505e+06	1.84027e+06	862757	1.00374e+06	653218	821490	1.28934e+06	1.01853e+06	1.29712e+06	1.71446e+06	1.51899e+06	1.60101e+06	1.17438e+06	2.67146e+06	2.03527e+06	2.37337e+06	2.67848e+06	2.32023e+06	2.46694e+06	1.90731e+06	1.47352e+06	2.21318e+06	2.37463e+06	2.96072e+06	3.1713e+06	0.531384	-0.912174	0.000159857	0.92963	0.701654
Com_1726_pos	4-Sulfanyldihydro-3(2H)-furanone	C4 H6 O2 S	118.009	1.172	Full match	Invalid mass	1.55286e+06	1.23968e+06	1.3411e+06	1.65646e+06	2.52086e+06	2.04241e+06	2.04905e+06	1.92254e+06	1.05041e+06	3.03152e+06	1.13814e+06	1.0326e+06	644168	1.14832e+06	697173	1.10479e+06	785383	1.13305e+06	1.54705e+06	956700	1.46356e+06	1.55838e+06	1.24984e+06	3.86828e+06	899716	1.53515	0.618383	0.000457697	0.768519	0.550858
Com_2821_pos	(2S,3R)-2-[(13Z)-13-Docosenoylamino]-3-hydroxyoctadecyl 5-acetamido-6-[(1S,2R)-2-({5-acetamido-6-[(1S,2R)-2-({5-acetamido-3,5-dideoxy-6-[(1R,2R)-1,2,3-trihydroxypropyl]-beta-L-threo-hex-2-ulopyranonosyl}oxy)-1,3-dihydroxypropyl]-3,5-dideoxy-beta-L-threo-hex-2-ulopyranonosyl}oxy)-1,3-dihydroxypropyl]-3,5-dideoxy-beta-L-threo-hex-2-ulopyranonosyl-(2->3)-[5-acetamido-3,5-dideoxy-6-[(1R,2R)-1,2,3-tri…	C111 H191 N5 O55	2474.24	7.913	Full match	No results	1.52926e+06	1.35946e+06	956332	981661	517334	820594	666328	1.81827e+06	209397	1.17128e+06	2.58823e+06	291086	378440	1.52871e+06	1.55066e+06	895692	1.76591e+06	1.17325e+06	1.93725e+06	1.35435e+06	1.08568e+06	1.36429e+06	1.20689e+06	1.88081e+06	941279	1.41101	0.496726	0.0186513	0.657407	1.01053
Com_2990_pos	Cortisone	C21 H28 O5	360.193	10.624	Full match	Full match	1.52604e+06	1.04411e+06	944826	1.00044e+06	1.52683e+06	756171	2.13462e+06	1.39631e+06	1.32057e+06	1.00821e+06	1.09364e+06	1.05022e+06	393297	629183	500016	874857	1.6198e+06	1.25051e+06	813829	655892	1.19229e+06	1.20372e+06	1.1115e+06	810606	920424	1.76009	0.815646	9.38e-05	0.82037	0.675648
Com_860_pos	(+)-Aphidicolin	C20 H34 O4	320.232	14.014	No results	Invalid mass	1.5238e+06	1.75825e+06	3.66857e+06	6.95941e+06	2.27822e+06	4.29964e+06	6.34647e+06	3.60206e+06	3.11589e+06	3.51484e+06	2.79126e+06	6.68243e+06	3.17265e+06	1.04524e+07	4.74397e+06	2.64926e+06	5.65851e+06	2.83047e+06	4.13225e+06	2.79e+06	4.93096e+06	6.72307e+06	6.45438e+06	3.33924e+06	3.40639e+06	1.32557	0.406608	0.0176961	0.694444	0.507013
Com_1023_neg	L-Histidine	C6 H9 N3 O2	155.069	1.247	Full match	Full match	1.5105e+06	1.31501e+06	793033	516553	459321	725247	890430	848257	845185	1.55561e+06	1.06164e+06	725772	883282	255282	2.23389e+06	1.54335e+06	229766	1.16093e+06	1.53987e+06	1.15122e+06	985129	1.12345e+06	1.2597e+06	1.3129e+06	1.16078e+06	0.743287	-0.428008	0.0321789	0.744444	0.37847
Com_256_neg	Dehydroacetic acid	C8 H8 O4	168.042	5.976	Partial match	Full match	1.50358e+06	1.04706e+06	2.11576e+06	776498	195190	711436	3.2738e+06	6.08746e+06	835842	3.68765e+06	9.06792e+06	2.23372e+06	2.11743e+07	1.04148e+07	3.75581e+06	1.76699e+06	2.78029e+06	6.19846e+06	5.27788e+06	322885	9.17457e+06	923316	507574	807922	3.95383e+06	1.61757	0.693825	0.0724677	0.612963	0.987935
Com_2245_pos	3-Methyl-5-(5,5,8a-trimethyl-2-methylene-7-oxodecahydro-1-naphthalenyl)pentyl acetate	C22 H36 O3	348.265	14.506	Partial match	Full match	1.50174e+06	1.30297e+06	1.4525e+06	3.09361e+06	2.04713e+06	1.46198e+06	3.04301e+06	1.65317e+06	2.03302e+06	1.04988e+06	1.69945e+06	2.05656e+06	1.45615e+06	1.11838e+06	1.60854e+06	1.2175e+06	1.78537e+06	1.38499e+06	1.92652e+06	1.60739e+06	1.97435e+06	1.60473e+06	1.33288e+06	670111	858338	1.76769	0.821862	1.05e-05	0.777778	0.811798
Com_1348_pos	3-[(6-Oxodecanoyl)oxy]-4-(trimethylammonio)butanoate	C17 H31 N O5	329.219	9.965	Full match	No results	1.49345e+06	472020	808724	1.80998e+06	780754	1.25323e+06	605575	638470	1.28004e+06	249666	630024	1.15355e+06	366577	676629	661979	325363	1.0752e+06	874486	933331	1.31508e+06	6.17981e+06	1.8549e+06	1.45742e+06	316940	918187	1.06007	0.0841556	0.113156	0.631481	0.453822
Com_954_neg	N-Phenylacetylglutamine	C13 H16 N2 O4	264.11	5.511	Full match	Full match	1.48902e+06	966411	126835	501873	315926	1.01991e+06	219892	2.02601e+06	603081	1.25472e+06	643940	988127	237785	265999	894726	171160	1.62027e+06	176427	809895	1.11638e+06	134875	292540	223211	158675	1.07522e+06	1.30648	0.385684	0.0601209	0.637037	0.716195
Com_585_neg	2-Pentadecanone	C15 H30 O	226.229	13.854	Full match	No results	1.48709e+06	3.03879e+06	2.27168e+06	1.87636e+06	540822	2.53533e+06	1.64225e+06	3.10232e+06	2.89826e+06	2.3331e+06	2.17391e+06	2.88942e+06	2.25154e+06	2.58764e+06	2.71154e+06	2.21846e+06	3.42053e+06	2.76263e+06	2.55278e+06	2.48442e+06	2.40835e+06	1.50124e+06	3.09786e+06	3.16425e+06	5.74887e+06	0.796219	-0.328763	0.10964	0.694444	0.291935
Com_1095_pos	(2Z)-3,7-Dimethyl-2,6-octadien-1-yl 3-oxobutanoate	C14 H22 O3	238.156	13.795	Full match	Invalid mass	1.48681e+06	2.38584e+06	2.88913e+06	1.8209e+06	7.55205e+06	6.54253e+06	3.9887e+06	417055	1.8262e+06	1.37479e+06	1.77093e+06	1.74215e+06	2.91499e+06	1.77268e+06	3.40042e+06	3.56242e+06	2.06917e+06	1.40213e+06	1.77296e+06	657746	2.19475e+06	3.11364e+06	1.63665e+06	607784	3.76158e+06	1.67821	0.746921	0.0393855	0.677778	0.463304
Com_1594_neg	TOFA	C19 H32 O4	324.229	12.116	Partial match	Full match	1.45426e+06	390197	243918	619537	505636	438571	1.08261e+06	313847	471848	564195	474341	385800	558228	493142	555858	437516	488770	262964	693567	430436	540904	411969	1.2729e+06	202010	375414	1.4304	0.516415	0.0103605	0.681481	0.549705
Com_1878_pos	Prolinamide	C5 H10 N2 O	114.079	1.056	Not the top hit	Full match	1.43581e+06	1.71489e+06	1.80717e+06	999863	967377	1.81987e+06	1.3362e+06	1.24785e+06	2.3455e+06	2.06835e+06	1.84877e+06	1.56074e+06	1.30507e+06	3.58258e+06	2.43479e+06	1.9427e+06	2.26789e+06	2.13559e+06	3.53584e+06	1.61266e+06	2.48174e+06	2.64838e+06	2.92909e+06	3.10337e+06	2.36356e+06	0.936235	-0.095058	0.457795	0.522222	0.612441
Com_306_pos	Maleamic acid	C4 H5 N O3	115.027	1.209	Full match	Invalid mass	1.42831e+06	2.06204e+06	1.66394e+06	2.20003e+06	3.9407e+06	4.06605e+06	1.25196e+06	5.71729e+06	4.45155e+06	2.57737e+06	1.74447e+06	2.98327e+06	2.37088e+06	4.88273e+06	1.73593e+07	1.45031e+07	1.2852e+07	1.84337e+07	1.80586e+07	4.75193e+06	1.01376e+07	2.00872e+07	1.08237e+07	2.39348e+07	1.48995e+07	0.272866	-1.87374	5.56e-08	0.933333	1.46615
Com_92_neg	6-Hydroxy-2-naphthoic acid	C11 H8 O3	188.049	1.01	No results	Invalid mass	1.4123e+06	684250	1.32384e+06	919292	1.12767e+06	1.06889e+06	1.13929e+06	1.92098e+06	1.85673e+06	941557	697763	1.47065e+06	523417	2.09838e+07	3.06958e+07	9.72932e+06	3.66071e+07	1.8544e+07	5.75727e+07	2.87508e+07	2.10659e+07	3.43684e+07	1.49553e+07	2.31317e+07	2.11978e+07	0.0663392	-3.91399	9.5e-12	0.985185	2.99566
Com_599_neg	16-Hydroxyhexadecanoic acid	C16 H32 O3	272.234	13.857	Full match	Full match	1.40754e+06	2.94021e+06	2.19249e+06	1.82312e+06	451485	2.45621e+06	1.61298e+06	2.98648e+06	2.82206e+06	2.25112e+06	2.095e+06	2.788e+06	2.17167e+06	2.52373e+06	2.64915e+06	2.14786e+06	3.32142e+06	2.69286e+06	2.44495e+06	2.43362e+06	2.33863e+06	1.39245e+06	3.03681e+06	3.07951e+06	5.66763e+06	0.764274	-0.387839	0.119547	0.696296	0.383166
Com_892_pos	Taurine	C2 H7 N O3 S	125.015	1.216	Full match	Invalid mass	1.39865e+06	1.72986e+06	1.6011e+06	2.68172e+06	1.96086e+06	1.52299e+06	883355	4.25599e+06	1.13645e+06	2.00037e+06	1.87891e+06	2.35703e+06	922668	2.03861e+06	6.11941e+06	4.12885e+06	6.28784e+06	5.69945e+06	7.02603e+06	5.80048e+06	8.1337e+06	2.54928e+06	4.60666e+06	4.1598e+06	2.25838e+06	0.471028	-1.08612	0.00137617	0.725926	1.11187
Com_3906_pos	Avocadyne 1-acetate	C19 H34 O4	348.227	14.227	No results	Invalid mass	1.39744e+06	225423	341587	1.25508e+06	656358	493815	1.09302e+06	402821	595806	405941	533998	437814	529500	439426	510164	342531	447480	346990	690636	336089	586386	454554	1.04509e+06	289688	437909	1.77236	0.825673	0.000851132	0.761111	0.533778
Com_915_neg	2-Deoxypentose	C5 H10 O4	134.058	1.038	Full match	Invalid mass	1.39159e+06	2.18705e+06	1.47324e+06	1.44851e+06	1.67459e+06	2.00683e+06	1.39481e+06	1.76097e+06	1.71147e+06	1.87199e+06	1.50182e+06	936609	995273	1.65036e+06	526989	2.33743e+06	1.39876e+06	1.07682e+06	1.29888e+06	346675	1.19055e+06	1.11278e+06	120879	1.33607e+06	1.1686e+06	1.1569	0.210267	0.0436321	0.651852	0.368632
Com_2093_pos	(3R,5S,7R,8R,9S,10S,12S,13R,14S,17R)-10,13-Dimethyl-17-[(2R)-5,6,7-trihydroxy-2-heptanyl]hexadecahydro-1H-cyclopenta[a]phenanthrene-3,7,12-triol	C26 H46 O6	454.329	13.938	Full match	Invalid mass	1.38915e+06	1.21905e+06	873349	1.81154e+06	1.7823e+06	1.14559e+06	3.11205e+06	774505	1.46524e+06	538421	1.35246e+06	2.32406e+06	2.0421e+06	994310	2.97042e+06	1.49477e+06	2.24248e+06	1.23161e+06	2.95917e+06	1.44057e+06	1.58823e+06	2.47628e+06	3.26505e+06	523957	1.53184e+06	1.1882	0.248772	0.0371517	0.616667	0.740227
Com_991_pos	Bexarotene	C24 H28 O2	348.203	15.208	No results	Invalid mass	1.38063e+06	1.23061e+06	1.6762e+06	3.25446e+06	2.92665e+06	2.27965e+06	1.92803e+06	1.47644e+06	2.29708e+06	693039	1.46841e+06	3.55469e+06	1.56492e+06	4.58422e+06	3.63427e+06	4.60202e+06	3.76214e+06	5.68294e+06	4.29058e+06	3.77255e+06	4.49739e+06	4.2828e+06	2.66837e+06	4.57791e+06	4.2297e+06	0.615258	-0.700737	0.000629594	0.835185	0.7292
Com_1860_pos	gamma-Aminobutyric acid	C4 H9 N O2	103.063	1.073	Full match	No results	1.3769e+06	2.93239e+06	2.99835e+06	2.2165e+06	2.38749e+06	2.8189e+06	1.46265e+06	3.10439e+06	2.21054e+06	1.51508e+06	1.85782e+06	1.26177e+06	1.30704e+06	2.45451e+06	2.67527e+06	2.89877e+06	2.01051e+06	2.393e+06	2.97534e+06	1.64142e+06	2.39032e+06	2.35064e+06	2.96463e+06	1.88615e+06	2.78148e+06	1.17171	0.228619	0.0567283	0.631481	0.465546
Com_308_neg	10-HDA	C10 H18 O3	186.125	10.392	Partial match	Full match	1.37628e+06	2.26948e+06	536843	3.66214e+06	956278	1.16848e+06	5.05895e+06	1.15507e+06	583857	902651	1.10516e+06	521413	3.83935e+06	3.55215e+06	5.48684e+06	1.04815e+06	1.12911e+06	669777	2.7606e+06	2.26791e+06	1.4287e+06	1.69952e+06	1.53312e+07	1.66765e+06	838877	0.897637	-0.155796	0.871365	0.542593	0.0655387
Com_4052_pos	Kojic acid	C6 H6 O4	142.024	1.58	No results	Invalid mass	1.3698e+06	197642	303930	223056	248479	256456	101075	191438	195759	182702	180087	168311	147767	180251	193302	222223	590246	186562	292408	158736	171077	208272	232469	140990	156594	1.75255	0.809454	0.00775898	0.718519	0.529178
Com_2433_pos	Acetylcholine	C7 H15 N O2	145.11	1.078	Partial match	Full match	1.36658e+06	1.05931e+06	1.58252e+06	1.36673e+06	1.85771e+06	2.0918e+06	1.34822e+06	1.00679e+06	1.18324e+06	1.02258e+06	1.48234e+06	1.04634e+06	902034	1.3449e+06	1.44021e+06	1.37711e+06	2.12725e+06	1.16937e+06	2.52114e+06	1.17433e+06	2.6583e+06	1.91475e+06	2.14269e+06	2.00663e+06	1.95414e+06	1.10726	0.146992	0.0316749	0.575926	0.628133
Com_966_neg	Acesulfame	C4 H5 N O4 S	162.994	1.527	Full match	Full match	1.36357e+06	234441	90654.1	355888	34688.5	356878	24042.2	14771.7	1.06771e+06	23036.5	17593.8	11752.1	325379	23472.8	113306	1.56403e+06	14255.5	12534.8	1.30719e+06	17098.5	2.18878e+06	1.37292e+06	15495.6	148140	252958	0.796723	-0.32785	0.929632	0.5	0.0605946
Com_685_neg	2-Hydroxy-22-methyltetracosanoic acid	C25 H50 O3	398.375	14.854	Full match	No results	1.352e+06	590007	1.63025e+06	943054	1.66079e+06	1.67577e+06	1.42074e+06	687898	1.92532e+06	1.66726e+06	1.31642e+06	2.64554e+06	1.33767e+06	497137	988488	872672	1.71361e+06	1.17833e+06	1.97549e+06	326605	646466	581397	4.6803e+06	2.43715e+06	2.25424e+06	1.33706	0.41906	0.00892848	0.681481	0.817618
Com_1906_pos	stearoylcarnitine	C25 H49 N O4	427.365	13.639	Full match	No results	1.34835e+06	2.24785e+06	1.71908e+06	1.02452e+06	1.71361e+06	1.66591e+06	1.11799e+06	3.55136e+06	3.39445e+06	1.28274e+06	2.57601e+06	947111	1.12382e+06	2.40672e+06	2.41697e+06	3.10223e+06	3.10418e+06	2.95452e+06	2.32673e+06	3.23638e+06	2.52037e+06	3.24369e+06	2.6859e+06	2.08473e+06	3.26414e+06	1.0432	0.061019	0.229023	0.444444	0.728905
Com_216_neg	CMPF	C12 H16 O5	240.099	9.135	Not the top hit	Full match	1.33958e+06	6.07257e+06	1.73129e+06	162519	2.25452e+06	1.92263e+07	4.53007e+06	838142	3.24382e+06	1.05561e+06	1.60736e+06	920975	1.83051e+06	1.622e+07	2.60198e+06	4.85297e+06	1.57997e+06	525939	4.40381e+06	887623	253597	1.38974e+06	2.79757e+06	171521	2.41219e+06	1.16941	0.225785	0.240682	0.583333	0.743775
Com_1964_pos	DL-Lysine	C6 H14 N2 O2	146.105	1.058	Full match	Full match	1.33769e+06	1.58436e+06	1.73665e+06	926459	925202	1.73004e+06	1.23931e+06	1.12671e+06	2.18653e+06	1.8738e+06	1.68201e+06	1.43868e+06	1.16972e+06	3.33194e+06	2.10507e+06	1.72568e+06	2.00009e+06	2.02313e+06	3.17873e+06	1.41119e+06	2.24117e+06	2.39894e+06	2.74056e+06	2.86691e+06	2.26856e+06	0.949724	-0.0744201	0.391148	0.535185	0.602917
Com_533_neg	Gluconic acid	C6 H12 O7	196.058	0.993	Full match	Full match	1.32534e+06	1.75519e+06	923271	515833	561540	972802	725874	1.56842e+06	1.99314e+06	1.35367e+06	1.29877e+06	525805	287235	5.41321e+06	3.57093e+06	2.80411e+06	2.35883e+06	1.83629e+06	4.91343e+06	3.8769e+06	2.82569e+06	2.85771e+06	2.65321e+06	3.82706e+06	2.66913e+06	0.370523	-1.43237	6.6e-06	0.901852	1.37045
Com_322_neg	Deoxycholic acid	C24 H40 O4	392.292	11.551	Not the top hit	Full match	1.32123e+06	2.17088e+06	1.15929e+06	298588	1.7319e+06	2.29143e+06	205551	350462	1.22183e+06	497835	226158	436527	1.88311e+06	3.45203e+06	411169	412778	465469	3.67655e+06	3.88831e+06	308267	1.76064e+06	601146	906855	4.30237e+06	580394	0.740284	-0.433848	0.566511	0.55	0.221795
Com_711_pos	Hostmaniane	C13 H18 O5	254.115	11.952	Full match	Invalid mass	1.30772e+06	3.07071e+06	1.57138e+06	169090	1.69873e+06	1.79544e+07	3.49491e+06	578061	2.5881e+06	737206	1.04589e+06	821218	415291	9.17871e+06	1.58153e+06	2.65475e+06	1.75535e+06	668823	2.6997e+06	590641	221812	1.01817e+06	1.72164e+06	163707	2.02871e+06	1.67769	0.746476	0.182584	0.611111	0.384759
Com_2246_pos	gamma-Glu-Ala	C8 H14 N2 O5	218.09	1.394	Full match	No results	1.29924e+06	888920	2.81702e+06	1.41241e+06	1.57945e+06	429398	1.72514e+06	948162	3.16461e+06	903433	786662	2.39972e+06	1.22614e+06	470043	533013	617334	633944	513950	592210	467002	398101	522537	555872	252844	365273	4.98345	2.31715	2.45e-10	0.972222	1.43893
Com_422_neg	Glycoursodeoxycholic acid	C26 H43 N O5	449.314	11.553	Full match	Full match	1.29014e+06	4.56931e+06	3.25649e+06	819617	1.18094e+06	2.161e+06	507634	1.23229e+06	156354	1.84624e+06	832185	135933	1.05678e+07	8.15482e+06	1.45833e+06	2.0863e+06	61411.1	946680	4.36656e+06	637619	1.74005e+06	953396	1.80189e+06	2.73575e+06	361544	1.24644	0.317809	0.493497	0.544444	0.352628
Com_1734_pos	L-Histidine	C6 H9 N3 O2	155.069	0.929	Full match	Full match	1.28916e+06	2.17949e+06	1.56314e+06	1.47979e+06	866984	2.13166e+06	1.53539e+06	1.62826e+06	1.18191e+06	1.34779e+06	1.96633e+06	1.52448e+06	1.17712e+06	2.45601e+06	2.0589e+06	2.21381e+06	3.08477e+06	2.37153e+06	4.28388e+06	1.7307e+06	2.25305e+06	2.7409e+06	4.31273e+06	775009	2.53897e+06	0.902916	-0.147337	0.590094	0.55	0.538623
Com_1298_pos	UDP-3-O-[(3R)-3-hydroxytetradecanoyl]-alpha-D-glucosamine	C29 H51 N3 O18 P2	791.261	12.248	Full match	No results	1.27693e+06	1.62401e+06	2.81525e+06	2.11771e+06	2.71694e+06	1.38447e+06	665695	387880	3.96693e+06	1.27305e+06	1.41308e+06	3.53115e+06	5.44445e+06	1.6327e+06	2.4713e+06	3.06546e+06	2.09523e+06	708104	2.45184e+06	3.13996e+06	2.571e+06	1.86536e+06	1.80096e+06	2.14546e+06	6.11992e+06	1.67547	0.744569	0.000294354	0.72037	1.31784
Com_1113_neg	(3R,4S,9R,11R)-29-(4-Hydroxyphenyl)-4-methyl-3,9,11-nonacosanetriol	C36 H66 O4	562.495	15.697	Full match	No results	1.27416e+06	610214	757726	1.06074e+06	1.1744e+06	719127	1.0987e+06	431015	1.23369e+06	1.81747e+06	752503	1.24617e+06	807050	1.08737e+06	873429	597128	1.57572e+06	968300	2.2024e+06	1.12064e+06	976954	1.2542e+06	2.3273e+06	1.20989e+06	1.07565e+06	1.03695	0.0523425	0.340567	0.446296	0.335276
Com_2633_pos	2,6-di-tert-butylhydroquinone	C14 H22 O2	222.162	15.655	Full match	Invalid mass	1.2711e+06	1.20587e+06	1.141e+06	1.83177e+06	1.50577e+06	1.38086e+06	2.24997e+06	1.56783e+06	1.79275e+06	849328	1.21537e+06	2.38715e+06	1.28102e+06	1.20426e+06	1.20246e+06	1.55226e+06	1.63134e+06	1.56722e+06	2.19342e+06	921108	1.70122e+06	2.13991e+06	873064	685596	1.10585e+06	1.53411	0.617401	0.000245075	0.737037	0.65028
Com_946_neg	LysoPC(P-18:0)	C26 H54 N O6 P	507.369	15.116	Full match	Invalid mass	1.26491e+06	970538	445552	638708	420960	526129	667450	828212	1.06341e+06	1.57862e+06	1.14762e+06	1.23067e+06	642615	2.00634e+06	1.51958e+06	1.64664e+06	1.89142e+06	1.64752e+06	1.77391e+06	1.22179e+06	1.3089e+06	2.1083e+06	2.02136e+06	2.32251e+06	2.82376e+06	0.543358	-0.880024	0.000662711	0.87963	0.700068
Com_466_neg	4-Hexylresorcinol	C12 H18 O2	194.13	11.38	Full match	Full match	1.25436e+06	1.95908e+06	833069	2.42044e+06	2.44446e+06	2.36107e+06	1.50621e+06	907137	1.60895e+06	1.40314e+06	1.26578e+06	2.29882e+06	1.68477e+06	1.60468e+06	1.297e+06	1.32882e+06	3.00801e+06	2.50939e+06	2.91249e+06	1.12455e+06	6.17729e+06	3.04168e+06	6.31216e+06	943524	2.14296e+06	0.902654	-0.147754	0.43724	0.575926	0.228252
Com_1031_neg	5-Aminovaleric acid	C5 H11 N O2	117.079	1.198	Partial match	Full match	1.24339e+06	1.99574e+06	2.03866e+06	1.07817e+06	1.15571e+06	1.71927e+06	1.40391e+06	1.26e+06	1.82406e+06	3.02133e+06	1.6477e+06	1.02285e+06	1.76899e+06	2.2192e+06	1.59538e+06	1.38286e+06	1.13966e+06	1.09011e+06	1.95422e+06	2.21342e+06	1.31091e+06	1.29958e+06	1.41409e+06	1.52064e+06	1.42058e+06	1.36563	0.449564	0.00700299	0.742593	0.396629
Com_1141_neg	trans-Cinnamic acid	C9 H8 O2	148.052	2.813	Full match	Full match	1.23168e+06	1.65226e+06	834681	584248	1.01972e+06	1.29614e+06	858116	1.00053e+06	908288	2.31259e+06	1.13788e+06	724974	1.01389e+06	1.66007e+06	1.31055e+06	1.21759e+06	1.02485e+06	1.00928e+06	1.49357e+06	1.49858e+06	934186	1.45423e+06	2.07146e+06	1.61708e+06	1.24697e+06	0.854191	-0.22737	0.113661	0.7	0.229832
Com_1919_neg	6-Decylubiquinone	C19 H30 O4	322.214	11.707	Full match	Invalid mass	1.22291e+06	162158	122904	302414	251231	189073	415209	108281	212652	354950	191188	165693	269604	248714	311185	190480	321100	171365	310242	255887	446072	263619	425250	128007	178961	1.61918	0.695266	0.0130844	0.662963	0.674035
Com_1098_pos	9-Decenoylcarnitine	C17 H31 N O4	313.224	10.749	Full match	No results	1.21444e+06	2.65126e+06	4.79776e+06	7001028	4.36023e+06	3.34804e+06	1.57254e+06	2.89002e+06	6.55216e+06	555738	1.81686e+06	2.81626e+06	878241	4.14117e+06	3.66079e+06	1.28426e+06	5.78234e+06	3.41019e+06	3.23942e+06	3.02677e+06	6.93218e+06	7.04861e+06	6.01387e+06	3.00752e+06	3.76978e+06	1.07832	0.108786	0.572705	0.55	0.518853
Com_2312_pos	TG(18:2(9Z,12Z)/20:0/20:0)[iso3]	C61 H114 O6	942.862	12.106	Full match	No results	1.20354e+06	989943	1.77354e+06	2.57139e+06	1.9854e+06	1.71903e+06	1.33394e+06	1.84395e+06	1.51768e+06	994821	1.17004e+06	1.02274e+06	2.65387e+06	1.04152e+06	1.51115e+06	2.21937e+06	1.26378e+06	571443	1.89363e+06	1.0036e+06	998916	1.29844e+06	1.50962e+06	2.12682e+06	2.46744e+06	1.72754	0.788723	1.2e-05	0.753704	0.916408
Com_1497_pos	Theophylline	C7 H8 N4 O2	180.065	6.46	Partial match	Full match	1.19206e+06	323374	688785	94886.3	2.84441e+06	69276.2	2.07543e+06	4.01705e+06	878548	86021.7	60503.2	59713.8	184053	255659	355383	75175.2	2.21368e+06	36882.7	154891	689479	838353	88059	54806.1	43725.2	26580.6	2.85709	1.51455	0.00189096	0.762963	1.44406
Com_485_neg	D-Xylulosonic acid	C5 H8 O6	164.032	0.999	Full match	No results	1.18039e+06	757441	459673	448435	631364	542509	662038	666169	763420	986830	641122	268145	292381	1.62549e+06	2.10128e+06	1.82236e+06	1.63016e+06	2.04987e+06	2.13025e+06	2.4436e+06	1.59333e+06	1.58667e+06	1.18366e+06	1.80854e+06	1.77144e+06	0.358311	-1.48072	2.61e-08	0.940741	1.2699
Com_1763_pos	L-Threonine	C4 H9 N O3	119.058	1.061	Full match	Full match	1.16991e+06	1.80029e+06	2.22035e+06	1.66729e+06	1.2682e+06	1.1061e+06	1.517e+06	903740	1.35884e+06	1.50533e+06	1.26648e+06	769778	880599	2.26625e+06	2.91319e+06	1.38036e+06	2.36617e+06	1.60075e+06	3.33165e+06	1.93525e+06	2.34767e+06	2.27681e+06	2.26478e+06	4.44675e+06	1.6903e+06	0.773675	-0.370201	0.217198	0.575926	0.624297
Com_489_neg	Succinic anhydride	C4 H4 O3	100.016	1.041	Full match	Invalid mass	1.16241e+06	1.01038e+06	594212	619903	713104	641666	819322	701833	1.01503e+06	1.2434e+06	782487	226844	370623	1.6151e+06	2.11652e+06	1.86459e+06	1.59418e+06	2.02527e+06	2.13979e+06	2.49064e+06	1.46538e+06	1.79833e+06	1.22441e+06	1.7675e+06	1.75242e+06	0.43271	-1.20853	6.5e-06	0.87963	1.04997
Com_1746_neg	(3beta)-7,11-Dioxolanostan-3-yl acetate	C32 H52 O4	500.385	14.693	Full match	No results	1.1613e+06	299508	225470	345216	519918	266710	787682	249129	387581	630433	287409	438717	311468	395813	548240	530532	665459	401445	677256	487574	870292	602680	959102	350457	467244	1.12039	0.164007	0.21832	0.461111	0.341568
Com_1652_pos	beta-D-galactosyl-(1->4)-beta-D-glucosyl-(1<->1)-N-oleoylsphingosine	C48 H89 N O13	887.637	12.075	Full match	No results	1.15255e+06	1.0834e+06	2.09978e+06	1.9379e+06	2.36538e+06	1.57517e+06	1.64244e+06	3.4976e+06	3.21415e+06	1.25109e+06	1.43347e+06	2.95616e+06	4.85083e+06	1.19055e+06	2.56486e+06	2.39833e+06	1.79854e+06	710772	1.85969e+06	2.83039e+06	2.07706e+06	1.72486e+06	2.01597e+06	2.52866e+06	2.49315e+06	1.87037	0.903324	2.25e-05	0.737037	1.09085
Com_412_neg	2-Aminoethyl (2R)-3-[(1Z)-1-hexadecen-1-yloxy]-2-hydroxypropyl hydrogen phosphate	C21 H44 N O6 P	437.29	14.839	Full match	No results	1.15109e+06	517935	534502	563919	329364	479569	648894	612231	577440	878718	648518	632779	574549	4.75309e+06	4.64012e+06	3.03128e+06	3.55621e+06	3.60413e+06	4.36024e+06	3.27737e+06	2.19101e+06	4.19452e+06	2.98902e+06	4.09052e+06	9.72427e+06	0.215006	-2.21755	3.09e-10	0.964815	1.69091
Com_1576_neg	Biacetyl	C4 H6 O2	86.0366	1.021	Full match	Invalid mass	1.14863e+06	968894	743569	1.04507e+06	887445	930816	263168	1.04724e+06	735371	1.62696e+06	703036	627493	487761	610414	612191	649415	708122	460198	699395	762401	612653	516543	569219	557973	703045	1.5272	0.610888	0.00322212	0.818519	0.517838
Com_613_neg	2-Furoic acid	C5 H4 O3	112.016	1.01	Full match	Full match	1.14115e+06	4.21317e+06	2.11749e+06	3.87746e+06	1.39324e+06	2.428e+06	2.51273e+06	3.53278e+06	2.312e+06	6.1372e+06	1.90902e+06	2.52372e+06	1.49886e+06	2.41134e+06	1.80458e+06	2.35758e+06	2.04911e+06	71192.7	974512	243709	3.22178e+06	2.25728e+06	1.25983e+06	2.31398e+06	1.91583e+06	2.09567	1.06741	4.85e-05	0.835185	1.11485
Com_1474_neg	Butylated hydroxytoluene	C15 H24 O	220.182	14.342	Full match	No results	1.13961e+06	480075	304746	567177	527832	352465	927100	258353	509354	868553	692810	395412	545956	477347	853678	972610	1.26474e+06	392593	907401	609714	944475	679326	733195	414719	435884	1.07074	0.0986054	0.383031	0.55	0.213877
Com_2346_pos	2-Amino-4-methylpyrimidine	C5 H7 N3	109.064	1.148	Partial match	Full match	1.13074e+06	1.02321e+06	977707	760348	817818	1.05676e+06	1.55648e+06	922205	1.02625e+06	1.23687e+06	2.45766e+06	703926	683560	1.1175e+06	1.04249e+06	1.01849e+06	1.02905e+06	1.17143e+06	1.67899e+06	831604	1.36053e+06	1.27196e+06	1.33841e+06	1.08991e+06	882379	1.13002	0.176347	0.165124	0.544444	0.352953
Com_863_pos	trans-2-Tetradecenoylcarnitine	C21 H39 N O4	369.287	12.347	Full match	No results	1.12776e+06	1.00292e+06	1.60235e+06	2.99629e+06	2.53903e+06	1.96871e+06	1.06439e+06	3.838e+06	3.22107e+06	343563	2.19802e+06	2.24348e+06	213377	1.09263e+06	1.40515e+06	1.10447e+06	3.38865e+06	3.8206e+06	1.27563e+06	2.42948e+06	1.14169e+07	7.32164e+06	5.70092e+06	1.21226e+06	2.93234e+06	0.896812	-0.157123	0.668678	0.575926	0.669854
Com_92_pos	Monoolein	C21 H40 O4	356.292	15.161	Not the top hit	Full match	1.10374e+06	1.47543e+06	1.84158e+06	2.13342e+06	1.8221e+06	2.08906e+06	1.2816e+06	4.59222e+06	2.79828e+06	2.54351e+06	2.60699e+06	9.15069e+06	1.49913e+06	3.08479e+07	3.68617e+07	5.1256e+07	1.49687e+07	3.07124e+07	2.68278e+07	3.35179e+07	1.33129e+07	1.32072e+07	4.1326e+07	4.91408e+07	9.34889e+06	0.108628	-3.20253	1.73e-12	0.981481	2.03131
Com_4481_pos	U-44069	C21 H34 O4	350.245	14.149	Partial match	Full match	1.10225e+06	224136	376670	482779	332252	376639	861411	169192	336836	416114	436666	501468	481817	462130	514804	440205	535082	387996	658348	472017	799728	454288	491257	239025	267066	1.37363	0.457996	0.0194562	0.631481	0.536715
Com_2839_pos	5b-Cholestane-3a,7a,12a,26-tetrol	C27 H48 O4	436.354	15.776	Full match	No results	1.10182e+06	847592	997632	1.77431e+06	1.26461e+06	898172	1.21701e+06	2.18505e+06	1.37816e+06	393360	784232	2.11055e+06	732034	767973	641727	935037	1.18818e+06	1.09615e+06	908850	541354	1.06949e+06	828131	1.16515e+06	1.3472e+06	670447	1.71472	0.777971	0.0023909	0.772222	0.520151
Com_831_neg	(3E)-4,8-Dimethyl-1,3,7-nonatriene	C11 H18	150.141	12.076	Full match	No results	1.08554e+06	411301	722219	1.58976e+06	1.40246e+06	993971	1.11917e+06	400254	1.97109e+06	172193	277091	1.02093e+06	427515	799684	1.11639e+06	441742	2.91389e+06	1.73035e+06	691306	700072	2.05603e+06	1.81531e+06	3.59484e+06	801196	1.21825e+06	0.779375	-0.35961	0.414614	0.603704	0.275241
Com_2985_pos	Eicosapentaenoic acid ethyl ester	C22 H34 O2	330.255	14.508	Full match	Full match	1.08139e+06	1.04477e+06	1.02578e+06	1.95777e+06	1.34497e+06	985106	2.21452e+06	1.21965e+06	1.43435e+06	826051	1.25859e+06	1.5095e+06	1.00124e+06	865805	1.05612e+06	880308	1.15276e+06	944936	1.36702e+06	1.10851e+06	1.29904e+06	1.25146e+06	993203	521481	543109	1.79594	0.844741	4.93e-06	0.787037	0.815062
Com_1363_neg	Catechol	C6 H6 O2	110.037	3.056	Not the top hit	Full match	1.08108e+06	229737	185951	125256	569750	631247	426040	97575.1	661417	543207	162388	152306	641612	447680	350727	169677	1.13533e+06	134902	1.11253e+06	683829	128839	244806	246339	392977	422970	1.09514	0.13111	0.872045	0.498148	0.0485498
Com_1457_neg	(2R)-3-{[(2-Aminoethoxy)(hydroxy)phosphoryl]oxy}-2-hydroxypropyl (9Z,12Z,15Z)-9,12,15-octadecatrienoate	C23 H42 N O7 P	475.269	14.066	Full match	Invalid mass	1.05718e+06	365954	196257	367782	107987	401948	887880	185437	180895	1.93716e+06	1.65771e+06	199538	1.20867e+06	587766	546194	340678	268500	366834	406056	521704	475358	938072	750687	378306	214642	1.66498	0.735502	0.0994651	0.607407	0.606225
Com_2118_neg	L-Proline	C5 H9 N O2	115.063	1.165	Full match	No results	1.05058e+06	395406	429323	412380	390749	335963	429760	324058	341104	1.09719e+06	418966	251570	571456	448491	349721	331612	363516	230927	137053	527460	370679	354654	394634	308800	249034	1.56863	0.649502	0.00144682	0.785185	0.594191
Com_449_neg	Methyl (9E)-9-octadecenoate	C19 H36 O2	296.271	14.776	Full match	No results	1.0268e+06	1.86965e+06	3.6591e+06	3.05977e+06	3.01758e+06	4.65792e+06	2.19947e+06	2.50658e+06	3.6717e+06	724448	2.53468e+06	2.89222e+06	1.22447e+06	3.14119e+06	1.86697e+06	3.38592e+06	3.2104e+06	3.48331e+06	2.40087e+06	2.48538e+06	3.92868e+06	3.8799e+06	1.69588e+06	2.24311e+06	3.56822e+06	0.949255	-0.0751317	0.822637	0.555556	0.38786
Com_4153_pos	2-(1-Methyl-1H-pyrrol-2-yl)-3-(3,4,5-trimethoxyphenyl)acrylonitrile	C17 H18 N2 O3	298.131	11.974	No results	Full match	1.02431e+06	371293	793645	359530	1.04926e+06	581400	575908	801585	1.04192e+06	630646	478753	900587	306342	389287	307953	505725	415245	628154	690991	385218	786692	699701	1.10074e+06	482245	322000	1.63339	0.70787	0.000177222	0.77037	0.535799
Com_3018_pos	(19R,31R)-22,25,28-Trihydroxy-22,28-dioxido-16,34-dioxo-31-(palmitoyloxy)-17,21,23,27,29,33-hexaoxa-22lambda~5~,28lambda~5~-diphosphanonatetracontan-19-yl (4Z,7Z,10Z,13Z,16Z,19Z)-4,7,10,13,16,19-docosahexaenoate	C79 H142 O17 P2	1424.97	11.671	Full match	No results	1.02403e+06	2.32291e+06	746290	1.02204e+06	1.25513e+06	777487	1.17385e+06	422292	1.09736e+06	1.61859e+06	865063	1.51064e+06	975539	444606	462057	625354	558655	664896	314868	485462	387392	575975	697639	431957	520924	2.24569	1.16716	1.88e-06	0.933333	0.676474
Com_343_neg	Glycocholic acid	C26 H43 N O6	465.309	12.037	Full match	Full match	1.02271e+06	743648	2.49785e+06	1.72244e+06	608766	547267	1.57769e+06	793545	156507	1.99298e+06	668597	94768.7	1.21669e+07	2.13015e+06	2.92267e+06	5.42346e+06	115232	181311	2.46792e+06	1.58642e+06	657031	467665	1.20181e+06	1.99011e+06	1.02546e+06	1.07676	0.106691	0.790399	0.512963	0.183468
Com_559_pos	Pyrogallol	C6 H6 O3	126.029	1.638	No match	Invalid mass	1.01401e+06	1.36073e+06	1.40794e+06	7.95655e+06	2.7838e+06	3.79326e+06	908052	1.6944e+06	1.98108e+06	1.74481e+06	760450	5.63995e+06	1.46561e+06	973056	962751	2.12241e+06	1.64522e+06	2.6693e+06	1.35894e+06	1.84207e+06	9.75479e+06	3.25795e+06	1.1125e+06	1.63388e+06	2.81671e+06	0.935497	-0.0961951	0.683226	0.533333	0.232355
Com_2359_pos	1,3-distearoyl-2-oleoylglycerol	C57 H108 O6	888.814	12.083	Full match	No results	1.00973e+06	697994	1.63007e+06	1.82109e+06	1.99282e+06	930447	909627	2.4584e+06	1.63056e+06	1.33852e+06	716083	2.39287e+06	2.92366e+06	923254	1.9957e+06	1.71646e+06	1.45847e+06	633971	1.41156e+06	2.3691e+06	1.76795e+06	1.10683e+06	1.80143e+06	183450	2.22211e+06	1.70582	0.770465	6.69e-05	0.722222	1.16834
Com_250_neg	Myristoleic acid	C14 H26 O2	226.193	13.451	Full match	No results	1.00234e+06	1.40156e+06	1.99307e+06	3.12e+06	3.91327e+06	1.90127e+06	1.49975e+06	2.52226e+06	3.89193e+06	1.05106e+06	1.76161e+06	5.00614e+06	842443	1.78756e+06	1.53511e+06	2.02092e+06	6.8774e+06	6.0305e+06	2.11501e+06	3.03061e+06	7.99631e+06	1.46619e+07	2.46459e+06	2.66028e+06	3.39969e+06	0.626452	-0.674723	0.0533957	0.685185	0.560692
Com_1957_neg	2-linoleoylglycerol	C21 H38 O4	354.276	13.213	Full match	No results	1.00084e+06	308643	338178	550637	549756	440655	757680	199077	488748	424029	313967	286397	422395	505828	435142	344816	570110	350251	620907	312583	521359	281167	907164	276806	479650	1.25768	0.330761	0.0490563	0.609259	0.45945
Com_2442_pos	2-Methylthiazolidine	C4 H9 N S	103.046	1.171	Full match	Invalid mass	1.00031e+06	1.96247e+06	1.0392e+06	1.56815e+06	2.08372e+06	814091	1.10229e+06	1.08812e+06	1.59941e+06	1.40034e+06	707478	1.04755e+06	1.0741e+06	1.49424e+06	1.50467e+06	1.54876e+06	1.4365e+06	1.94955e+06	2.06251e+06	1.32302e+06	1.82976e+06	2.53955e+06	1.60442e+06	2.15186e+06	1.47351e+06	0.923267	-0.11518	0.862338	0.492593	0.523382
Com_477_pos	Loxoprofen	C15 H18 O3	246.125	11.271	Full match	Invalid mass	993088	3.26696e+07	257952	369476	446580	627886	1.15086e+06	186364	633548	610811	553977	401446	745838	694127	541364	226455	571533	556642	1.5637e+06	500255	749693	2.38738e+06	783715	284590	534376	5.22276	2.38481	0.20359	0.640741	0.356027
Com_4992_pos	Triolein	C57 H104 O6	884.786	0.986	Full match	No results	989814	638928	420435	404600	643761	800171	504767	405293	370639	718810	573335	369210	71277.1	82179.4	57149.1	125923	80618.2	92805.7	56037.7	56134	49303.6	71778.4	94140.5	139319	54017	9.1467	3.19325	3.87e-13	0.977778	1.97849
Com_2349_pos	5alpha-ergosta-7,22-diene-3beta,5-diol	C28 H46 O2	414.349	15.643	Full match	No results	975801	603887	1.56097e+06	2.91984e+06	1.08493e+06	946959	1.54084e+06	817259	1.54672e+06	429167	948578	2.17018e+06	815120	787310	1.46566e+06	1.01151e+06	2.00737e+06	1.46321e+06	1.45766e+06	668415	1.25217e+06	937759	2.26928e+06	379719	1.23753e+06	1.48793	0.573308	0.00829387	0.703704	0.69511
Com_423_neg	Ethyl acetate	C4 H8 O2	88.0521	1.11	Full match	Invalid mass	973391	283231	653336	566883	196097	222961	448134	2.13475e+06	1.23418e+06	655476	345027	1.88399e+06	1.02007e+06	6.00206e+06	6.75614e+06	4.03149e+06	7.14608e+06	4.19118e+06	7.50203e+06	5.30772e+06	3.49052e+06	6.90286e+06	7.0793e+06	8.99877e+06	4.51768e+06	0.253912	-1.9776	0.000105494	0.761111	1.68267
Com_2172_pos	(1R,9S,12S,13R,14S,17R,18Z,21S,23S,24S,25S,27R)-17-Allyl-1,14,25-trihydroxy-12-{(1E)-1-[(1R,3R,4R)-4-hydroxy-3-methoxycyclohexyl]-1-propen-2-yl}-23-methoxy-13,19,21,27-tetramethyl-11,28-dioxa-4-azatricyclo[22.3.1.0~4,9~]octacos-18-ene-2,3,10,16-tetrone	C43 H67 N O12	789.464	12.312	Full match	No results	967727	1.04282e+06	1.52493e+06	1.71501e+06	2.20471e+06	1.23624e+06	1.40412e+06	2.56543e+06	1.71322e+06	1.73228e+06	1.29719e+06	2.90323e+06	3.27901e+06	1.54502e+06	2.1557e+06	1.51105e+06	1.38423e+06	649695	1.7066e+06	1.37665e+06	1.5546e+06	1.02328e+06	1.49122e+06	1.39246e+06	99355.8	2.08257	1.05837	6.92e-07	0.816667	0.921897
Com_132_neg	L-Glutamic acid	C5 H9 N O4	147.053	0.967	Full match	Full match	961986	1.386e+06	4.10909e+06	3.26913e+06	3.47539e+06	2.61804e+06	3.2421e+06	9.20157e+06	8.04588e+06	5.84763e+06	3.94753e+06	4.31359e+06	810325	3.23003e+07	2.85118e+07	1.98564e+07	2.07149e+07	1.92992e+07	4.7031e+07	3.32557e+07	2.27621e+07	2.63559e+07	2.24783e+07	3.64507e+07	3.19079e+07	0.160627	-2.63822	9.26e-09	1	2.51338
Com_196_neg	Erucic acid	C22 H42 O2	338.318	15.553	Full match	Full match	950459	644237	1.11436e+06	839914	863002	1.10476e+06	655455	875178	1.37857e+06	1.12511e+06	834319	831617	517639	1.15241e+06	1.16959e+06	1.29391e+06	1.31509e+06	831933	991835	1.00393e+06	2.4421e+07	1.54309e+07	831952	1.46416e+06	1.37825e+06	0.410454	-1.28471	0.14014	0.638889	0.320656
Com_315_neg	Melonal	C9 H16 O	140.12	10.393	Full match	Invalid mass	948831	2.14411e+06	448450	3.11836e+06	793667	793539	4.3186e+06	1.09518e+06	475273	820557	866492	265240	3.25518e+06	2.76141e+06	4.86843e+06	818874	764065	475398	1.211e+06	2.0639e+06	930495	1.13628e+06	1.46728e+07	1.54476e+06	634551	0.875049	-0.192565	0.762865	0.559259	0.107027
Com_295_neg	Caprylic acid	C8 H16 O2	144.115	10.425	Partial match	Full match	941227	1.5157e+06	3.35218e+06	1.59318e+06	1.61388e+06	1.34671e+06	1.49066e+06	2.49226e+06	1.37267e+06	2.12184e+06	1.25377e+06	1.52982e+06	2.15382e+06	1.51884e+06	2.19414e+06	1.6241e+06	1.73769e+06	1.60028e+06	1.5661e+07	1.78806e+06	1.71676e+06	1.83191e+06	1.81017e+06	1.38935e+06	2.31184e+06	0.870931	-0.199369	0.851055	0.518519	0.0356733
Com_2309_neg	Mupirocin	C26 H44 O9	500.298	11.81	Full match	No results	918723	202281	94657.7	202941	452635	226039	683593	122486	118279	218318	165500	160374	266573	202992	437722	128561	182420	421307	272188	198730	285924	339575	421118	440391	406899	1.27931	0.355371	0.228581	0.561111	0.335779
Com_152_pos	1-Linoleoyl glycerol	C21 H38 O4	354.276	14.772	Not the top hit	Full match	908935	1.09722e+06	917907	1.55967e+06	2.01357e+06	1.64467e+06	1.50245e+06	1.36417e+06	2.54462e+06	923752	921661	4.13787e+06	1.24184e+06	2.42645e+07	2.12882e+07	1.90671e+07	9.23346e+06	1.40203e+07	1.42778e+07	1.2842e+07	8.98083e+06	9.86187e+06	2.28972e+07	1.46374e+07	3.7931e+06	0.125186	-2.99786	2.62e-13	0.97963	1.8378
Com_1879_neg	Sulfolithocholic acid	C24 H40 O6 S	456.254	11.726	Full match	No results	903803	7957.68	3027.3	5493.3	3351.43	236408	256718	133021	354660	443149	684422	104662	8011.37	25032.8	458072	116571	403207	2385.82	163560	715619	2412.62	78793.9	93101	50941.1	407068	1.31231	0.392105	0.956548	0.524074	0.112924
Com_1317_neg	5b-Cholestane-3a,7a,12a,26-tetrol	C27 H48 O4	436.354	14.124	Full match	No results	901862	836890	925639	1.40841e+06	1.12359e+06	1.66557e+06	1.05079e+06	946005	1.09256e+06	704724	901201	1.13439e+06	716854	756660	938831	813515	1.43702e+06	711227	1.09821e+06	629794	705908	601672	1.66299e+06	765103	1.03579e+06	1.23907	0.309257	0.0316924	0.681481	0.443094
Com_2508_pos	L-Cystine	C6 H12 N2 O4 S2	240.023	1.186	Full match	Full match	899172	1.95581e+06	1.06661e+06	1.86055e+06	2.01658e+06	1.97828e+06	726893	1.44621e+06	1.34095e+06	1.85068e+06	1.71012e+06	752215	666545	1.37552e+06	2.07311e+06	1.89605e+06	1.76576e+06	2.20229e+06	2.11613e+06	1.41835e+06	1.30461e+06	1.91462e+06	1.36961e+06	1.29453e+06	1.78447e+06	1.33506	0.416906	0.0016868	0.625926	1.10076
Com_1837_pos	5alpha-cyprinol	C27 H48 O5	452.349	14.949	Full match	No results	887756	587768	1.67978e+06	1.23367e+06	2.5232e+06	3.21518e+06	3.74823e+06	3.70632e+06	1.92956e+06	1.61363e+06	3.89766e+06	4.05608e+06	2.43981e+06	576433	1.41171e+06	3.03768e+06	3.25436e+06	928785	4.26204e+06	716997	949461	596267	953543	570361	1.07432e+06	2.47119	1.3052	1.37e-06	0.857407	0.996321
Com_2282_pos	oxiracetam	C6 H10 N2 O3	158.069	1.184	Full match	Invalid mass	883540	1.66152e+06	1.05466e+06	1.59129e+06	1.84171e+06	1.58378e+06	1.19001e+06	1.31469e+06	1.21399e+06	1.56557e+06	2.03627e+06	870654	660002	1.10368e+06	1.39979e+06	1.06331e+06	962345	1.07846e+06	1.30267e+06	1.47623e+06	1.13694e+06	1.83028e+06	2.03945e+06	1.67533e+06	981526	1.16515	0.220514	0.0817689	0.633333	0.353139
Com_1283_neg	7-OXOCHOLESTEROL	C27 H44 O2	400.333	13.77	Full match	No results	881906	1.16219e+06	478806	1.27309e+06	1.00358e+06	1.02987e+06	1.73111e+06	567479	721946	797871	758315	894996	566879	862281	1.50852e+06	741214	1.11465e+06	1.15232e+06	1.07044e+06	525163	682836	722808	634537	1.37138e+06	620936	1.15856	0.212328	0.150945	0.612963	0.350838
Com_1785_neg	(16Z)-16-Pentacosene-2,4-dione	C25 H46 O2	378.349	15.916	Full match	No results	879504	198577	353041	572661	533139	387162	410425	63207.7	517601	344227	360829	371904	334137	452537	233036	174928	368924	289249	575736	314980	452201	554055	1.06118e+06	974720	415005	1.26775	0.342273	0.0914091	0.67037	0.46078
Com_919_pos	D-(+)-Maltose	C12 H22 O11	364.097	1.079	No results	Invalid mass	873684	754036	761160	2.02357e+06	1.57518e+06	382186	4.13644e+06	4.9052e+06	360193	3.39881e+06	5.20212e+06	1.69607e+06	1.62448e+06	938747	939654	973669	2.90129e+06	789094	1.87e+06	1.09019e+06	915784	1.57364e+06	890400	809188	751623	2.12354	1.08647	0.0382031	0.685185	0.517538
Com_4212_pos	1-Nitrosonaphthalene	C10 H7 N O	157.053	5.759	Full match	Invalid mass	859994	688232	662063	462072	704985	656364	850438	549752	552755	543982	625192	467102	374782	660594	747863	697908	771372	738115	619954	481598	769600	694725	726133	553458	853611	1.17624	0.234184	0.0170903	0.596296	0.413041
Com_1300_neg	5,5-Dimethylhydantoin	C5 H8 N2 O2	128.058	1.012	Partial match	Full match	859362	633428	484063	459497	449323	545674	482091	374575	443635	1.08934e+06	541967	332620	375177	809793	899727	580579	955488	897321	1.40911e+06	1.0091e+06	1.42444e+06	1.07609e+06	1.47562e+06	1.10633e+06	931202	0.548317	-0.866918	3.63e-06	0.874074	0.780777
Com_1392_neg	(+)-10-Deoxymethynolide	C17 H28 O4	296.198	11.361	Full match	No results	856437	247894	152121	438885	317265	300484	496735	235931	260875	308191	236311	217088	295187	481306	335240	274070	265243	155312	504771	275845	312445	229892	1.59006e+06	214321	222685	1.10895	0.149193	0.0990006	0.605556	0.398144
Com_904_neg	Threonine	C4 H9 N O3	119.058	1.015	Full match	Full match	856383	1.34392e+06	664565	709552	493058	534169	773785	400284	724789	1.51602e+06	765108	385827	771554	1.79556e+06	1.49204e+06	956883	1.52379e+06	1.41697e+06	2.97909e+06	1.23371e+06	1.71981e+06	1.54005e+06	1.55726e+06	2.37421e+06	1.65422e+06	0.46671	-1.0994	1.31e-06	0.925926	0.999888
Com_376_neg	Uridine	C9 H12 N2 O6	244.069	1.098	Full match	Full match	847397	870934	426652	393515	417386	738226	340914	649160	1.00767e+06	476021	578188	484983	524265	446117	634771	768924	426680	715871	624585	695996	436058	583015	564034	630869	595022	0.511911	-0.966035	0.0416073	0.685185	0.419189
Com_2540_pos	L-(-)-Asparagine	C4 H8 N2 O3	132.053	1.178	Full match	Invalid mass	837119	1.17688e+06	1.02718e+06	1.11953e+06	905996	934085	547114	975360	1.24538e+06	1.34287e+06	717620	633765	588490	1.61307e+06	1.4005e+06	1.60494e+06	1.42781e+06	1.87848e+06	1.97083e+06	1.24791e+06	1.72938e+06	2.3886e+06	1.41303e+06	1.87687e+06	1.4288e+06	0.773107	-0.371259	0.428534	0.544444	0.756629
Com_1034_pos	Ethyl eicosapentaenoic acid	C22 H34 O2	330.255	15.542	Full match	No results	829549	739754	1.86709e+06	3.61206e+06	3.17026e+06	1.89096e+06	1.26027e+06	2.30925e+06	2.25014e+06	273137	805740	2.08078e+06	657755	2.76309e+06	2.31986e+06	1.56501e+06	1.76639e+06	3.92797e+06	1.31957e+06	2.24323e+06	1.42171e+06	1.74124e+06	970600	1.41051e+06	1.45071e+06	1.06171	0.0863933	0.70812	0.483333	0.147859
Com_1402_neg	L-Tyrosine	C9 H11 N O3	181.074	1.13	Full match	Full match	823112	1.97984e+06	970948	702393	127044	480440	72300.7	600062	571865	907288	38582.8	369556	1.42761e+06	83195.2	1.11906e+06	883270	525055	547240	749839	942999	784977	625938	735684	798965	856456	0.9685	-0.0461756	0.504527	0.572222	0.351945
Com_819_neg	L-(-)-Asparagine	C4 H8 N2 O3	132.053	0.995	Full match	Invalid mass	821377	840814	446923	392350	362007	490389	525141	545924	560162	955946	493051	277490	480142	2.43231e+06	1.82107e+06	1.19958e+06	1.89591e+06	1.58745e+06	3.47487e+06	1.93883e+06	1.93366e+06	2.1514e+06	2.04492e+06	3.10164e+06	2.10489e+06	0.329794	-1.60036	2.87e-10	0.968519	1.43886
Com_4136_pos	(S)-ACPA	C8 H10 N2 O5	214.059	1.79	Full match	Invalid mass	808951	715322	900277	1.15477e+06	1.39113e+06	162610	1.10614e+06	722256	902655	222366	221981	694803	674154	58340.5	45411.9	38065.2	38626.5	32709.9	48250.4	66241.6	37974.8	30561.9	40438.4	29987.7	38243	27.6583	4.78964	4.61e-14	1	2.91436
Com_5030_pos	(2S,3R,4Z)-2-[(9Z)-9-Heptadecenoylamino]-3-hydroxy-4-octadecen-1-yl (6S)-5-acetamido-3,5-dideoxy-6-[(1R,2R)-1,2,3-trihydroxypropyl]-beta-L-threo-hex-2-ulopyranonosyl-(2->3)-beta-D-galactopyranosyl-(1->4)-beta-D-glucopyranoside	C58 H104 N2 O21	1164.71	1.012	Full match	No results	804687	1.00822e+06	745872	651697	724268	788475	716813	653267	960869	832639	871154	773694	406345	448009	409370	469053	501892	427965	512949	434496	470894	678060	461191	493785	408921	2.47774	1.30902	1.82e-10	0.962963	0.960842
Com_3405_pos	3,4-Diaminopyridine	C5 H7 N3	109.064	1.048	Full match	No results	803459	696339	774360	569949	554493	803051	549904	648508	616384	653567	781545	553192	412155	858069	911632	864321	871092	849654	1.63111e+06	859810	1.21155e+06	968397	938162	1.38647e+06	771981	0.936517	-0.0946224	0.45736	0.518519	0.602246
Com_3410_pos	2,4-dihydroxyheptadec-16-enyl acetate	C19 H36 O4	328.26	14.508	Full match	No results	785963	722604	725566	1.59867e+06	1.09515e+06	829310	1.6514e+06	802118	1.14487e+06	578614	895301	1.13526e+06	793832	599545	945104	685923	1.06198e+06	693262	1.09086e+06	915951	1.02738e+06	957539	727953	405426	465875	1.71449	0.777781	1.43e-05	0.764815	0.784532
Com_762_pos	Trolox	C14 H18 O4	250.12	13.021	Full match	Invalid mass	783132	3.38499e+06	1.98797e+06	1.70949e+06	4.09508e+06	6.69356e+06	2.93248e+06	348445	1.4238e+06	1.28419e+06	2.90478e+06	1.24094e+06	1.4452e+06	2.61068e+06	1.66893e+06	3.26317e+06	2.83003e+06	1.8257e+06	3.20981e+06	941342	2.81506e+06	3.35164e+06	3.06478e+06	638843	3.12749e+06	1.94092	0.95674	0.0226086	0.666667	0.818467
Com_3774_pos	Glycidyl Stearate	C21 H40 O3	340.297	15.064	Full match	Invalid mass	775438	418928	365220	434897	271936	502844	598666	501218	505693	588511	826145	493777	677327	680221	702975	939211	760547	650255	662920	844936	660811	1.13114e+06	890173	740414	903806	0.98469	-0.0222582	0.336348	0.468519	0.592244
Com_1428_neg	6alpha-hydroxy-6-deoxocastasterone	C28 H50 O5	466.365	14.247	Full match	No results	771851	466913	693079	770845	696225	467326	1.18089e+06	370687	633891	592769	615502	1.22583e+06	676787	444801	982483	903716	688547	600802	864941	473290	505567	568367	548753	680369	827838	1.29361	0.371408	0.0279453	0.642593	0.478624
Com_5580_pos	fosfocreatinine	C4 H8 N3 O4 P	193.025	1.018	Full match	No results	771471	560306	717263	530694	717439	633942	619267	594985	635537	776017	644296	608378	600402	381948	353971	379680	426032	449919	621686	337723	425350	434510	533332	417149	293925	2.39119	1.25773	8.88e-11	0.972222	0.911857
Com_272_neg	1-arachidonoyl-sn-glycerol 3-phosphate	C23 H39 O7 P	458.243	13.924	Full match	Invalid mass	767929	194370	372290	270507	171260	222432	414831	356126	416530	394370	338953	481443	185720	1.52704e+07	1.24937e+07	7.89396e+06	1.05813e+07	9.08243e+06	1.30986e+07	1.20519e+07	7.33519e+06	9.65642e+06	8.70065e+06	1.227e+07	1.72643e+07	0.0380157	-4.71726	2.32e-21	1	4.11619
Com_1265_pos	(+/-)-lauroylcarnitine	C19 H37 N O4	343.271	11.992	Full match	No results	761487	679182	1.57009e+06	1.37484e+06	2.01179e+06	1.22658e+06	540069	1.82757e+06	2.21516e+06	252832	1.0793e+06	823403	143730	552200	1.04284e+06	937984	2.46483e+06	2.83446e+06	1.68439e+06	1.35342e+06	4.28048e+06	3.91113e+06	4.72425e+06	797202	2.09621e+06	0.666822	-0.584626	0.191732	0.590741	0.654437
Com_1303_neg	Malondialdehyde	C3 H4 O2	72.021	1.117	Full match	No results	758923	1.04303e+06	691192	741113	784988	435582	691138	685091	778435	1.14689e+06	625105	701576	748911	423179	472204	784842	393649	392050	451319	508146	508863	383584	521856	443028	352277	1.37512	0.459559	0.00039147	0.855556	0.473902
Com_1018_neg	Pyrogallol	C6 H6 O3	126.032	2.337	Full match	Full match	745206	389275	83088.5	72231.1	2.12122e+06	85873.9	132850	86631.9	101696	112706	88909.7	79865.2	158047	77879	158480	111990	157791	69261.5	104532	72412.3	137977	59974.3	101495	80092.6	78980.5	3.06361	1.61523	0.0869168	0.67963	0.77555
Com_2214_pos	L-(+)-Citrulline	C6 H13 N3 O3	175.096	1.181	Full match	Full match	740870	1.22188e+06	654012	1.60057e+06	1.4957e+06	1.21953e+06	909314	1.16978e+06	931101	1.44834e+06	1.6129e+06	672568	443377	1.02931e+06	1.26052e+06	1.05179e+06	880815	992449	1.12024e+06	1.48656e+06	1.19266e+06	1.90264e+06	2.20137e+06	1.56686e+06	1.01184e+06	0.924996	-0.112481	0.776347	0.525926	0.439818
Com_1700_neg	Tetradecanedioic acid	C14 H26 O4	258.182	10.387	Not the top hit	Full match	737942	176712	176846	168024	382248	1.1361e+06	860250	122873	319733	1.37865e+06	1.10871e+06	103151	214192	260198	222946	215804	288556	117124	250531	415308	158737	124714	604096	242280	643765	2.04935	1.03517	0.0306246	0.67963	0.712141
Com_6031_pos	O-[3,5-Diiodo-4-(sulfooxy)phenyl]-D-tyrosine	C15 H13 I2 N O7 S	604.852	0.979	Full match	No results	730163	454497	462177	385271	426493	490869	497454	367252	323400	424222	519604	142557	48808.9	59629.5	104212	118343	116256	73099.5	46190.1	51297.8	134766	107835	164813	177384	100967	5.84076	2.54616	5.3e-10	0.961111	1.55985
Com_6067_pos	Trehalose-6,6'-dibehenate	C56 H106 O13	986.767	0.983	Full match	No results	723290	570989	342976	307141	406570	482977	437784	320441	421855	363125	523701	91441.3	31901.9	96354.3	61354.7	104059	116691	56671.2	80792	67484.7	47976.6	104124	45944.6	58911	49618.8	7.37978	2.88358	5.08e-09	0.951852	1.71184
Com_5603_pos	Levothyroxine	C15 H11 I4 N O4	776.683	11.854	Full match	Full match	713072	484448	443126	182468	205336	259991	469959	331605	399196	319493	331767	150988	219926	154634	268873	374807	466969	447204	170638	250337	105336	173853	573355	205328	410143	1.15795	0.211568	0.175929	0.618519	0.301803
Com_728_neg	Arachidic acid	C20 H40 O2	312.302	14.988	Full match	No results	712303	1.85176e+06	4.27261e+06	661904	2.19866e+06	967352	590737	579654	886223	647234	405260	648873	831464	461998	688441	556723	736380	538361	755922	431957	789465	1.17031e+06	489203	302828	1.82438e+06	1.27655	0.352252	0.372024	0.542593	0.357759
Com_4367_pos	3,5-di-tert-butylbenzoquinone	C14 H20 O2	220.146	12.527	Full match	No results	709820	73776	83324	99070.6	167251	240179	396515	159612	155174	126354	152534	83039.3	182839	248723	133221	68638.5	84194.4	40849.1	1.07847e+06	81126.2	193573	83549.5	258857	81613.6	119052	1.63186	0.706515	0.00182744	0.775926	0.585266
Com_1924_neg	DEHYDROASCORBIC ACID	C6 H6 O6	174.016	1.02	Full match	No results	705664	698145	817216	746917	897083	761069	486425	803819	657708	1.23706e+06	606842	511665	443763	529988	467551	523907	526784	345956	708103	787501	577528	440432	321344	552111	421216	1.66477	0.735319	1.79e-06	0.857407	0.731353
Com_1911_pos	(2E)-hexadecenoylcarnitine	C23 H43 N O4	397.318	12.87	Full match	No results	699196	739669	406253	863438	971714	871891	581091	2.07269e+06	1.40718e+06	468619	1.16646e+06	1.43572e+06	226716	1.25749e+06	1.05466e+06	1.10582e+06	2.09503e+06	2.45509e+06	1.07924e+06	1.17354e+06	3.80041e+06	2.91109e+06	2.28178e+06	1.05419e+06	2.17358e+06	0.847582	-0.238576	0.908747	0.516667	0.841343
Com_6188_pos	Embelin	C17 H26 O4	294.182	13.148	Full match	No results	698295	127480	106666	435487	157152	220844	424407	87248.7	201770	265442	290582	137307	189193	151999	174107	245295	265456	145068	398983	260593	212665	186019	215306	113887	165472	1.90851	0.93245	0.000425736	0.761111	0.733034
Com_307_neg	1-linoleyl-sn-glycerol 3-phosphate	C21 H39 O7 P	434.243	13.937	Full match	Invalid mass	682884	321923	390365	450406	207145	366391	752127	647502	643531	638560	628666	855203	414419	3.30517e+06	2.43941e+06	2.98796e+06	3.11618e+06	2.69597e+06	5.07286e+06	3.77493e+06	2.8315e+06	2.87387e+06	2.91005e+06	2.60346e+06	3.94791e+06	0.100981	-3.30785	3.71e-18	0.974074	2.71622
Com_3961_pos	3-Indoleacetonitrile	C10 H8 N2	156.069	5.757	Partial match	Full match	681721	775284	489440	583681	802102	628962	712271	568971	623571	597315	630642	482895	456008	854523	807418	733824	788154	691231	438066	433341	763278	940268	765744	655847	834578	1.20226	0.265747	0.0045376	0.65	0.384106
Com_2875_pos	Betaine	C5 H11 N O2	117.079	0.558	Partial match	Full match	675566	331561	407157	324130	349419	287846	2.34645e+06	650036	626024	499032	532602	346828	311552	359606	407745	507294	246915	362881	314752	318324	455932	469149	389346	279693	385584	2.13606	1.09495	0.000309424	0.785185	0.654445
Com_1493_neg	Acetophenone	C8 H8 O	120.057	9.499	Full match	No results	675520	60967.5	32114.3	23239.4	49104.1	121452	77457.1	15205.9	216084	43557.4	37271.8	226509	362732	107171	35270	1.40865e+06	385648	18903.2	845075	27268.5	158118	422644	26547.7	1.32509e+06	184581	0.644588	-0.63355	0.946903	0.551852	0.439327
Com_3275_pos	Phenol	C6 H6 O	94.0418	1.328	Full match	No results	665999	1.04888e+06	994856	855935	1.18731e+06	895793	809776	843846	904626	1.18535e+06	778154	705529	926459	1.20406e+06	1.22154e+06	876141	719138	1.0136e+06	1.11558e+06	975701	966843	1.03718e+06	892298	1.38009e+06	879861	1.25336	0.325796	0.00152461	0.627778	0.461274
Com_1_pos	PPG n6	C18 H38 O7	366.261	11.17	No results	Full match	665184	1.0702e+06	673816	447822	466711	485889	403692	343657	446616	415065	481496	345219	366772	383103	362330	365012	290312	412680	320361	279482	273819	326053	591193	468555	337853	0.000521497	-10.9051	6.38e-06	0.624074	4.15978
Com_1573_pos	Dibenzylamine	C14 H15 N	197.12	7.963	Partial match	Full match	662627	994379	724241	314010	1.17727e+06	425415	1.1759e+06	5.21645e+06	2.28871e+06	905454	634715	1.02903e+06	506393	168724	173273	155948	175603	150388	237141	181557	159582	158747	170155	165094	162582	9.76154	3.28711	3.89e-10	1	1.82938
Com_6409_pos	1-Stearoyl-sn-glycero-3-phosphate	C21 H43 O7 P	438.274	14.711	Full match	No results	661005	41000.9	36188.2	16776	67067.6	49758.9	85775	38936	42081.7	133751	71673.8	83467.4	48089.6	42153.7	43382	40584.6	91179.8	42173.5	58822.7	40078.4	271642	115856	89994.9	40178.3	45291	2.2882	1.19421	0.0105295	0.707407	0.684941
Com_3382_pos	Isoquinoline	C9 H7 N	129.058	9.106	Not the top hit	Full match	655044	318485	448750	532439	791681	454127	557942	520704	640379	451942	555877	276946	452710	513840	842793	545333	674904	724076	544679	562254	570263	950091	609794	427021	565412	1.06823	0.0952287	0.107718	0.583333	0.575306
Com_5_pos	PPG n5	C15 H32 O6	308.219	10.399	Partial match	Full match	653656	1.11518e+06	641991	478689	461564	567629	411410	318116	590743	466349	420287	375657	513904	408770	358419	337260	272684	349970	408188	327710	315694	328991	480175	355530	340391	0.000967904	-10.0128	1.25e-05	0.461111	3.88253
Com_4041_pos	Androstanolone	C19 H30 O2	290.224	15.644	Full match	No results	645770	353468	747520	1.13234e+06	726836	631477	851736	636332	770966	396162	521925	1.17019e+06	435024	370645	710856	596567	958931	634406	707496	540162	795064	790483	772122	402073	686041	1.5068	0.591492	0.000804823	0.737037	0.583811
Com_1936_pos	Carfilzomib	C40 H57 N5 O7	719.422	12.088	Full match	No results	643472	715204	1.87916e+06	1.455e+06	1.89316e+06	1.11726e+06	682959	607729	2.5417e+06	757722	820974	1.93318e+06	2.80982e+06	1.15206e+06	3.3949e+06	1.70724e+06	1.39135e+06	378527	1.31176e+06	1.51724e+06	1.19432e+06	1.49629e+06	1.20345e+06	2.28955e+06	1.83179e+06	1.74303	0.8016	9.21e-05	0.748148	1.03525
Com_565_neg	Ricinoleic Acid	C18 H34 O3	298.25	13.112	Full match	No results	639350	989145	1.62158e+06	3.00104e+06	991158	2.16772e+06	2.77998e+06	1.47716e+06	1.79427e+06	1.47926e+06	1.78304e+06	2.36702e+06	1.03619e+06	5.39274e+06	3.02076e+06	1.42819e+06	3.98162e+06	3.03794e+06	2.63553e+06	2.64381e+06	3.38022e+06	4.34861e+06	5.07462e+06	2.23058e+06	2.36651e+06	0.805852	-0.311414	0.417862	0.588889	0.16781
Com_6522_pos	2-Thienylacetonitrile	C6 H5 N S	123.014	0.878	Full match	Invalid mass	637491	545315	559031	514754	578137	626296	470308	518805	547615	417444	613993	547803	478797	205554	210273	316749	284283	244861	270588	247590	278415	309625	319377	387687	256849	2.75086	1.45988	3.22e-14	1	0.945678
Com_1611_neg	2-O-ETHYL ASCORBIC ACID	C8 H12 O6	204.063	1.441	Full match	No results	626255	739160	765736	449497	1.11228e+06	492282	590737	541474	700449	1.33168e+06	520132	1.00529e+06	274226	410578	448973	483268	444088	319007	485383	432560	546044	377367	552948	360413	581672	1.65989	0.731085	0.000406096	0.851852	0.607703
Com_2586_pos	5-Hydroxy-2-furoic acid	C5 H4 O4	128.011	3.713	Full match	No results	626035	425724	518347	1.23679e+06	2.26057e+06	498850	363919	576294	2.58814e+06	587778	392655	836231	2.5253e+06	285723	199339	223361	194214	195643	306348	327813	246689	249748	277783	247810	223656	6.63507	2.73011	4.19e-08	1	1.47279
Com_2135_neg	Fipronil sulfone	C12 H4 Cl2 F6 N4 O2 S	451.933	12.903	No results	Full match	624766	213212	249083	374003	882281	72332.6	404091	670890	353877	12501.5	41198.9	98139.9	207247	59558.7	219867	39201.8	43477.5	118809	76590.9	151222	11944.4	32052.7	57620.8	119695	31143.6	5.1488	2.36424	0.000321622	0.831481	1.86336
Com_1581_neg	Propylparaben	C10 H12 O3	180.078	9.493	Full match	Full match	623188	50224.2	24087.7	17066	41292.8	108899	65035.5	9742.82	197034	33045.2	30317.1	210012	328299	96158.6	26561.5	1.2765e+06	351428	13779.6	775568	20565.6	140579	386355	19891.8	1.204e+06	167346	0.638538	-0.647156	0.92237	0.55	0.421786
Com_4627_pos	(2R,14R,19Z,22Z,25Z,28Z,31Z)-2-[(4Z,7Z,10Z,13Z,16Z,19Z)-4,7,10,13,16,19-Docosahexaenoyloxy]-5,8,11-trihydroxy-14-{[(9Z,12Z)-9,12-nonadecadienoyloxy]methyl}-5,11-dioxido-16-oxo-4,6,10,12,15-pentaoxa-5lambda~5~,11lambda~5~-diphosphaheptatriaconta-19,22,25,28,31-pentaen-1-yl (4Z,7Z,10Z,13Z,16Z,19Z)-4,7,10,13,16,19-docosahexaenoate	C94 H146 O17 P2	1609.01	14.769	Full match	No results	613804	386953	359335	453286	149788	232620	542441	519581	695285	811817	729539	863771	384753	519695	613243	801524	708560	622152	516622	654821	567765	862079	530660	650600	794916	1.14993	0.201549	0.251665	0.6	0.530115
Com_689_neg	L-Serine	C3 H7 N O3	105.043	0.99	Full match	Full match	612191	846836	431272	445857	379524	387730	602898	411898	496941	713143	372265	340114	406985	2.40122e+06	2.21778e+06	1.8033e+06	2.36149e+06	1.93696e+06	4.41067e+06	2.83873e+06	2.15443e+06	2.14902e+06	2.51361e+06	2.99089e+06	2.64419e+06	0.224625	-2.15441	3.25e-13	0.972222	1.75882
Com_1601_neg	Indole-3-lactic acid	C11 H11 N O3	205.073	5.448	Not the top hit	Full match	607897	507107	527714	571947	610090	560415	405814	494736	650707	912253	682439	289925	556272	786595	817519	389413	594130	488923	1.0278e+06	1.10052e+06	460665	754369	552728	542171	477964	1.13769	0.186108	0.180332	0.611111	0.244571
Com_3650_pos	(1S,2R,18S,19R,20E,22R,34S,35E,38E,40R,53E,55E,58E)-22-Amino-5,16-dichloro-2-({2-deoxy-2-[(E)-(1-hydroxyethylidene)amino]-beta-D-glucopyranosyl}oxy)-64-({2-deoxy-2-[(E)-(1-hydroxy-8-methylnonylidene)amino]-beta-D-glucopyranosyl}oxy)-18,21,26,31,35,38,43,44,49,54,56,59-dodecahydroxy-47-(alpha-D-mannopyranosyloxy)-7,13,28-trioxa-20,36,39,53,55,58-hexaazadecacyclo[38.14.2.2~3,6~.2~14,17~.2~19,34~.1~…	C88 H99 Cl2 N9 O35	1911.57	0.991	Full match	No results	606178	915455	474282	391931	639937	661448	565023	648430	459850	647855	892202	331179	63996.1	571979	526153	601043	862383	592350	784352	477292	638809	613239	828418	515972	601371	1.47034	0.556152	0.0140275	0.685185	0.714933
Com_2554_pos	8-{3-Oxo-2-[(2E)-2-penten-1-yl]-1-cyclopenten-1-yl}octanoic acid	C18 H28 O3	292.2	13.626	No results	Invalid mass	605626	596655	796323	821023	739969	708018	794770	704255	2.43348e+06	725248	901156	2.4998e+06	586377	1.08571e+06	685884	1.49941e+06	780749	908645	991651	945978	941419	1.15776e+06	772742	697778	645698	1.70543	0.770134	0.00128155	0.692593	0.584274
Com_1238_neg	1,3-Dihydroxy-2-propanyl tetracosanoate	C27 H54 O4	442.401	14.775	Full match	No results	605348	333400	777237	572269	674442	557199	765408	203457	1.10624e+06	916147	647823	1.35148e+06	753833	315303	574958	413887	854835	713391	1.25729e+06	222918	339526	239865	1.20199e+06	1.30465e+06	1.59956e+06	1.21551	0.281567	0.061119	0.631481	0.574697
Com_2556_pos	oxalyl-CoA	C23 H36 N7 O19 P3 S	839.1	12.09	Full match	No results	605263	420380	1.25395e+06	1.4871e+06	1.45508e+06	683227	949143	1.75425e+06	1.14176e+06	688447	660952	1.06977e+06	2.57065e+06	795124	1.53263e+06	1.21093e+06	907834	369017	1.00588e+06	1.02825e+06	1.25102e+06	648064	1.06796e+06	189328	1.58475e+06	1.90075	0.926566	2.29e-05	0.759259	1.04519
Com_1113_pos	Hexanoylcarnitine	C13 H25 N O4	259.178	7.741	Full match	Full match	602866	1.45775e+06	3.37222e+06	1.88913e+06	2.80015e+06	2.9809e+06	1.36408e+06	6.05187e+06	3.13674e+06	863776	1.91071e+06	4.2317e+06	463397	1.75806e+06	1.77712e+06	1.38749e+06	2.45226e+06	2.89352e+06	2.22602e+06	4.11126e+06	5.71907e+06	4.71107e+06	4.18424e+06	1.27075e+06	3.25362e+06	1.2588	0.332051	0.277969	0.607407	0.435086
Com_1000_pos	trans-2-Dodecenoylcarnitine	C19 H35 N O4	341.256	11.554	Full match	No results	598237	693732	1.68851e+06	2.90956e+06	2.01265e+06	1.70727e+06	876725	2.08902e+06	2.33265e+06	317002	1.58347e+06	3.16055e+06	240253	748874	892843	801826	2.84533e+06	2.72362e+06	930492	1.8703e+06	9.23799e+06	6.94404e+06	3.20931e+06	920714	2.55267e+06	0.900798	-0.150724	0.919799	0.527778	0.479831
Com_561_neg	(9Z)-9-Cycloheptadecen-1-ol	C17 H32 O	252.245	13.115	Full match	No results	592979	915552	1.62745e+06	3.00853e+06	997031	2.17418e+06	2.7889e+06	1.48546e+06	1.80184e+06	1.49513e+06	1.79077e+06	2.37332e+06	955424	5.40006e+06	3.03047e+06	1.31436e+06	3.98754e+06	3.04533e+06	2.65076e+06	2.66619e+06	3.38974e+06	4.35521e+06	5.08106e+06	2.23695e+06	2.38261e+06	0.793089	-0.334445	0.359334	0.594444	0.193983
Com_4995_pos	L6V BUTJ C1	C7 H10 O	110.073	12.468	Full match	No results	587356	72359.1	74755.4	90681.4	184604	180964	359559	111937	190873	103579	182928	71391.7	136375	216403	130328	90218.6	96187.2	43758.6	873363	91894.8	192293	82049.5	177284	105395	130274	1.62428	0.699802	0.00270232	0.748148	0.572663
Com_5886_pos	TG(18:2(9Z,12Z)/18:2(9Z,12Z)/20:0)[iso3]	C59 H106 O6	910.795	0.978	Full match	No results	581473	712196	303550	234249	319303	468956	419860	269786	229048	530721	471105	180373	31619.4	102007	118035	216783	143260	155718	117770	134655	146396	152819	301872	181339	162791	3.34367	1.74143	4.49e-06	0.924074	1.06381
Com_708_pos	Furfuranol	C5 H6 O2	98.0367	11.385	Full match	No results	574060	598274	591072	517693	606541	579664	551490	514711	625628	535263	588431	504819	488261	377480	385581	394309	367338	357120	470494	339292	424823	404691	397163	426839	337162	0.223785	-2.15982	0.000463189	0.527778	1.17532
Com_1728_neg	1-oleoyl-sn-glycero-3-phospho-D-myo-inositol	C27 H51 O12 P	598.311	14.114	Full match	No results	562409	569394	455853	372785	245506	591753	581979	770461	236723	1.23475e+06	914819	225419	701256	401494	750716	1.01828e+06	609443	450283	358986	980391	129279	441504	804163	580916	542555	1.13337	0.180615	0.280755	0.557407	0.280614
Com_379_neg	(4S,9R,11R)-9,11-Dihydroxy-29-(4-hydroxyphenyl)-4-methyl-3-nonacosanone	C36 H64 O4	560.48	14.176	Full match	Invalid mass	559382	535292	1.83548e+06	4.33959e+06	1.92609e+06	2.31247e+06	2.18554e+06	1.31226e+06	3.04102e+06	154151	1.09088e+06	3.5716e+06	1.38213e+06	5.01249e+06	3.84835e+06	2.08564e+06	3.48351e+06	4.95096e+06	2.41204e+06	4.31302e+06	4.39102e+06	5.19121e+06	2.44729e+06	1.7862e+06	2.09353e+06	0.558436	-0.840537	0.0269138	0.762963	0.860917
Com_5661_pos	Eugenol	C10 H12 O2	164.084	15.611	Full match	No results	555198	633516	425851	217386	387682	469438	285970	131655	738828	428925	606765	430870	343701	426036	526584	280055	374331	436376	329845	207207	305693	595947	385090	261423	635477	1.54131	0.624154	0.00109326	0.757407	0.559863
Com_1927_neg	CP 47,497-C9-homolog	C23 H38 O2	346.286	13.2	Partial match	Full match	553754	535879	586424	618679	501156	609154	711722	547086	449294	417015	515696	607748	515486	620387	673775	334528	389913	385499	884450	582464	480695	397539	272250	387264	383885	1.31916	0.399616	0.00141386	0.733333	0.534066
Com_1976_neg	L-(+)-Alanine	C3 H7 N O2	89.0475	1.118	Full match	No results	553151	831424	684373	328752	432140	504470	158649	569386	456332	1.25111e+06	482525	405544	308549	661707	648440	633944	529568	640651	613151	648738	403847	592190	490198	671338	475676	0.977702	-0.0325336	0.523322	0.574074	0.199363
Com_5864_pos	tranexamic acid	C8 H15 N O2	157.11	6.485	Full match	No results	550070	137183	118151	135760	120997	223584	138400	80811.8	130227	148858	380352	130477	132984	155983	92466.2	109101	164954	72322.1	160556	91040.4	170271	160595	137607	86298.3	133473	1.89356	0.921098	0.000399979	0.772222	0.537458
Com_477_neg	5-Formyluracil	C5 H4 N2 O3	140.023	1.069	Full match	No results	537419	443325	214118	193271	202149	389070	162658	356510	606873	209223	312981	262368	294790	229443	284593	400880	242748	356263	249945	390542	194953	230063	340380	483495	392812	0.45629	-1.13198	0.0341655	0.681481	0.474416
Com_5268_pos	Flurandrenolide	C24 H33 F O6	436.228	8.211	Full match	Full match	535078	360012	403218	259589	440318	446527	214866	255054	259507	254438	270038	310076	329091	375911	254237	263089	351227	307497	360212	405952	328759	266799	341347	253426	260818	1.31241	0.392213	0.00270624	0.75	0.271446
Com_2432_pos	Propionylcarnitine	C10 H19 N O4	217.131	1.107	Full match	Full match	533950	1.18734e+06	1.49524e+06	554993	981243	1.382e+06	663423	1.71413e+06	1.3116e+06	1.07015e+06	1.11533e+06	618134	532958	1.20176e+06	1.63133e+06	1.51075e+06	1.41258e+06	1.22853e+06	1.20702e+06	1.69015e+06	891007	1.77635e+06	1.62905e+06	2.23043e+06	1.05927e+06	0.973415	-0.038873	0.677603	0.544444	0.562773
Com_1562_neg	Methylmalonic acid	C4 H6 O4	118.026	1.007	Partial match	Full match	533308	492515	381221	356084	484699	380448	445428	459708	453241	289440	491553	365423	333897	658313	913301	1.0462e+06	1.12076e+06	663881	1.15051e+06	806717	744998	952189	659364	796319	787878	0.533771	-0.905707	3.37e-10	0.977778	0.813133
Com_2406_pos	Aceturic acid	C4 H7 N O3	117.043	1.468	Full match	Invalid mass	532845	1.90583e+06	943013	953040	903667	703099	601383	572262	797589	590301	1.04359e+06	1.02004e+06	590321	959277	514857	659208	670524	602213	639808	863993	955124	739275	705355	551574	699687	1.57367	0.654137	0.000693599	0.748148	0.42679
Com_5009_pos	5-Indolol	C8 H7 N O	133.053	5.771	Full match	Invalid mass	530825	571779	505371	412003	428935	526100	671799	485228	503873	503578	534871	407279	338716	512711	644949	512388	508526	580938	554661	435470	566529	569995	558768	476184	652981	1.32423	0.405149	0.000221962	0.674074	0.470155
Com_1571_pos	Sedanolide	C12 H18 O2	194.13	12.906	Partial match	Full match	530272	479287	356210	731186	1.15875e+06	1.20026e+06	488951	266549	635614	394204	322755	936286	417478	651188	511313	557264	992015	1.78233e+06	1.38454e+06	464078	4.95697e+06	1.34116e+06	2.97367e+06	183463	654559	0.792457	-0.335595	0.154037	0.601852	0.92408
Com_821_neg	Xanthine	C5 H4 N4 O2	152.033	1.48	Full match	Full match	523354	1.14817e+06	1.34112e+06	890203	759237	530433	562114	712884	640301	787546	833727	739389	156026	1.74966e+06	1.21773e+06	1.53563e+06	1.2907e+06	1.80626e+06	2.04411e+06	2.2621e+06	2.847e+06	2.22526e+06	1.99874e+06	1.95716e+06	1.87746e+06	0.549688	-0.863314	0.000512626	0.82963	0.787527
Com_1912_pos	Teniposide	C32 H32 O13 S	656.158	12.076	Full match	No results	515697	923727	2.12232e+06	1.56158e+06	1.59404e+06	1.28512e+06	1.35411e+06	2.54961e+06	3.05696e+06	1.26321e+06	840547	2.62138e+06	3.43018e+06	1.54528e+06	3.4334e+06	1.58106e+06	1.61761e+06	562616	1.5528e+06	1.77954e+06	2.17399e+06	1.9917e+06	1.40165e+06	3.01825e+06	2.72877e+06	1.71676	0.779685	0.000154271	0.712963	1.31232
Com_1192_neg	2-Hydroxycaproic acid	C6 H12 O3	132.078	2.424	Partial match	Full match	512822	481278	581224	766913	887941	409078	409717	637337	707908	654356	525060	561020	890013	1.0622e+06	1.05041e+06	776903	878096	795778	701094	1.8194e+06	793833	1.26162e+06	965978	769052	669885	0.864456	-0.210136	0.707765	0.538889	0.280148
Com_2083_pos	acebutolol	C18 H28 N2 O4	336.204	10.242	Full match	No results	512532	584063	530766	436973	576093	667178	3.7873e+06	445315	436146	475317	535511	378426	456714	368285	379854	304137	535005	2.55569e+06	479219	313948	471709	322648	380355	407440	2.5644e+06	1.47785	0.563496	0.00869698	0.783333	0.502592
Com_1684_neg	5-Henicosyl-1,3-benzenediol	C27 H48 O2	404.365	14.128	Full match	No results	505757	399645	433450	485921	714594	284697	671758	240408	513038	342902	339841	504241	481730	318841	520741	373022	527388	366553	567384	220586	344130	339768	796070	316521	563488	1.15691	0.210275	0.0711769	0.627778	0.345665
Com_5641_pos	Selodenoson	C17 H24 N6 O4	376.187	13.25	Full match	No results	501016	164339	503729	370814	923363	190591	259265	207958	169547	145278	152175	255421	128950	167372	148046	145812	368426	177325	703938	194295	221949	515274	205412	179755	230574	1.76599	0.820474	0.0013414	0.766667	0.593561
Com_1614_neg	(3alpha,5beta,6alpha)-3,24-Dihydroxy-24-oxocholan-6-yl beta-D-glucopyranosiduronic acid	C30 H48 O10	568.324	11.536	Full match	No results	497269	122359	40732.5	16825.9	67900.7	608289	63275.1	150015	44918.6	301430	131212	141416	84268.7	60261.8	225892	22311.4	46039.1	534422	44172.4	135917	38556.4	713176	205462	31679.2	86357.4	1.08574	0.118674	0.506877	0.551852	0.304644
Com_1747_pos	3-[(3-Hydroxydecanoyl)oxy]-4-(trimethylammonio)butanoate	C17 H33 N O5	331.235	10.085	Full match	No results	495902	915483	1.75499e+06	4.24658e+06	2.41478e+06	1.97184e+06	510037	1.65961e+06	2.46865e+06	185219	773870	897783	120193	728637	1.12994e+06	541782	1.98969e+06	1.16983e+06	1.92274e+06	968915	4.07359e+06	4.17827e+06	2.73313e+06	1.18472e+06	2.57673e+06	1.12327	0.167706	0.777984	0.537037	0.459148
Com_860_neg	1-Palmitoylglycerol	C19 H38 O4	330.276	14.944	Full match	No results	491687	401745	279078	264769	299199	329191	406187	394139	397856	358385	245543	266184	260507	343197	513218	660107	282135	334803	455362	452856	204544	185772	724385	697716	456829	0.612651	-0.706864	0.0254387	0.633333	0.361922
Com_2857_neg	6-(Methylimino)-3,6-dihydro-1,3,5-triazine-2,4-diol	C4 H6 N4 O2	142.049	1.266	Full match	Invalid mass	491270	538720	372155	310982	507513	434485	387297	367596	368063	505854	408874	306612	431989	360733	293724	358836	311913	255956	390547	342054	283833	271642	338105	374723	330522	1.29942	0.377869	0.000277158	0.811111	0.33949
Com_6128_pos	Capryloylglycine	C10 H19 N O3	201.136	11.261	Full match	No results	489035	115107	162271	97617.6	287098	529186	325900	179284	179269	212659	155561	134974	212128	543898	271114	124924	215604	130436	177161	201110	126582	174220	396121	294882	255510	1.40569	0.491276	0.022775	0.716667	0.41818
Com_5039_pos	(2R,14R,20Z,23Z,26Z,29Z)-2-[(4Z,7Z,10Z,13Z,16Z,19Z)-4,7,10,13,16,19-Docosahexaenoyloxy]-5,8,11-trihydroxy-14-{[(9Z,12Z)-9,12-nonadecadienoyloxy]methyl}-5,11-dioxido-16-oxo-4,6,10,12,15-pentaoxa-5lambda~5~,11lambda~5~-diphosphapentatriaconta-20,23,26,29-tetraen-1-yl (4Z,7Z,10Z,13Z,16Z,19Z)-4,7,10,13,16,19-docosahexaenoate	C92 H144 O17 P2	1582.99	14.752	Full match	No results	488838	271477	258658	307021	151839	221130	424857	348987	369925	435801	558084	564402	384487	493312	641367	712632	504135	659592	437047	595036	489075	606833	532285	546334	644246	0.954092	-0.0678003	0.693592	0.505556	0.606834
Com_3339_pos	2-(p-Isopropylphenyl)propene	C12 H16	160.125	13.872	Full match	Invalid mass	485944	430987	1.02682e+06	375159	488999	283855	419302	449501	164551	315312	582935	135376	1.67752e+06	536816	505877	777775	118552	167888	541701	432870	215878	354355	630739	236475	166458	1.63689	0.710953	0.00730657	0.688889	0.641985
Com_859_pos	1,4a-Dimethyl-6-methylene-5-[2-(2-oxo-2,5-dihydro-3-furanyl)ethyl]decahydro-1-naphthalenecarboxylic acid	C20 H28 O4	332.198	12.931	Partial match	Full match	485574	395525	331124	342216	440644	346039	401713	309506	358412	383550	390538	345181	326949	285580	198580	243318	213291	186033	209953	198371	248204	198707	214251	190318	219832	6.62827	2.72863	0.00190764	1	0.807242
Com_3_pos	PPG n7	C21 H44 O8	424.303	11.777	No results	Full match	480226	519671	692864	362817	523193	415813	438152	373119	471234	511385	391311	400656	810037	250517	384186	396299	337162	292617	291947	347943	275967	298243	588890	514075	516300	0.000623759	-10.6467	5.91e-06	0.642593	4.05064
Com_955_pos	Palmitoyl sphingomyelin	C39 H79 N2 O6 P	702.565	15.636	Full match	Full match	480069	1.17191e+06	1.43805e+06	1.95731e+06	2.14115e+06	8.51916e+06	1.63266e+06	2.70668e+06	1.93934e+06	566887	1.15301e+06	2.14238e+06	1.94976e+06	9.07236e+06	1.45863e+06	1.21763e+06	2.01347e+06	939368	948884	954691	790473	1.79921e+06	884037	1.29031e+06	997696	1.52873	0.612333	0.018296	0.757407	0.447725
Com_5726_pos	2-[(11Z,14Z)-11,14-Nonadecadienoyloxy]-1,3-propanediyl (5Z,8Z,11Z,5'Z,8'Z,11'Z)bis(-5,8,11-icosatrienoate)	C62 H104 O6	944.786	0.976	Full match	No results	475602	431324	240985	254001	306312	425730	294684	272046	175168	346317	389565	116900	25918.7	114529	161041	184235	147277	142383	96055.5	79743.4	158356	160291	228681	167981	159143	2.69097	1.42813	7.19e-05	0.887037	0.857148
Com_1488_neg	(E)-Nitrofurazone	C6 H6 N4 O4	198.038	1.467	Full match	Invalid mass	471892	1.09422e+06	1.29971e+06	859836	650680	421856	466156	566048	317180	664319	793377	464878	88642.2	1.06238e+06	598542	795478	934349	1.01997e+06	1.12332e+06	765706	937157	500990	472313	634723	627358	0.962463	-0.0551965	0.53196	0.559259	0.143323
Com_5203_pos	Cloperastine	C20 H24 Cl N O	329.156	15.296	Full match	No results	469477	414116	859013	805085	566723	647604	671618	562771	696585	220083	544681	683518	613750	528690	602450	438229	447417	485786	612890	587417	542142	640727	522890	468960	449794	1.77337	0.826493	3.32e-06	0.875926	0.609842
Com_1479_neg	2-methylcitric acid	C7 H10 O7	206.042	1.095	Full match	No results	466994	763634	632365	337085	459818	197595	374185	208161	60796.8	890824	142757	30233	158019	122363	231221	382244	260899	231638	655438	315577	349629	320662	119732	234942	257912	1.50055	0.585493	0.0196854	0.690741	1.25024
Com_2701_pos	Oleic acid	C18 H34 O2	282.255	15.777	Full match	No results	465266	394498	1.20224e+06	1.0872e+06	798750	1.18635e+06	830784	1.05388e+06	1.29648e+06	340968	399210	1.692e+06	475323	814118	1.07315e+06	969369	1.15285e+06	1.33882e+06	769198	953648	1.51585e+06	1.63345e+06	771908	931585	941128	1.17224	0.229266	0.435158	0.572222	0.321764
Com_5746_pos	(6aR,9R,9aR)-9-Acetyl-3-[(1E,3E,5S)-3,5-dimethyl-1,3-heptadien-1-yl]-6a-methyl-9,9a-dihydro-6H-furo[2,3-H]isochromene-6,8(6aH)-dione	C23 H26 O5	382.175	10.626	No results	Invalid mass	464116	128332	156115	224807	399883	106056	582868	364992	267800	173478	181842	181613	83416.4	164847	158075	296341	471562	429790	124509	122803	384752	382783	366306	258573	270969	1.18579	0.245853	0.170883	0.596296	0.483914
Com_2525_pos	O-nonanoylcarnitine	C16 H31 N O4	301.225	10.129	Full match	No results	463982	265070	945383	599754	369013	1.03104e+06	308451	650040	299073	268131	745531	35410.2	230534	358774	375950	246677	293394	67981	474077	254858	532640	726766	559282	117008	276148	2.2087	1.1432	0.0242039	0.712963	0.645465
Com_2668_pos	Eicosatetraynoic acid	C20 H24 O2	308.195	13.687	No results	Invalid mass	463778	478709	801324	1.21547e+06	215219	431083	421174	634800	397890	1.15762e+06	463261	1.04879e+06	260374	1.32571e+06	384402	371594	624603	809556	1.0983e+06	414883	921904	605533	1.01728e+06	413187	1.0311e+06	1.36157	0.44527	0.0263658	0.661111	0.773118
Com_6673_pos	Patidegib	C29 H48 N2 O3 S	504.341	14.776	Full match	No results	458131	298138	328825	320060	410337	413704	464084	349549	363665	406188	525525	496884	307221	391212	438858	347554	290074	377231	451022	299268	341763	411361	382579	347181	352345	1.60124	0.679186	2.75e-06	0.787037	0.627176
Com_3746_pos	7-ketodeoxycholic acid	C24 H38 O5	406.271	13.923	Full match	Invalid mass	454000	368480	612469	1.34565e+06	605625	960906	867837	407403	388829	384502	496179	579652	414603	335348	584050	656360	436582	426281	683558	216180	279278	278540	383260	195684	300390	2.27081	1.18321	1.7e-07	0.868519	0.86625
Com_2938_pos	Guaifenesin	C10 H14 O4	198.089	9.319	Full match	No results	452766	295195	759040	951433	490149	306540	178962	629149	330001	177747	319978	717156	148585	187704	209434	246199	764116	558343	404756	513035	1.42294e+06	1.05065e+06	449586	524022	458111	1.19675	0.259121	0.147089	0.625926	0.570668
Com_1417_pos	4-(Trimethylammonio)-3-(undecanoyloxy)butanoate	C18 H35 N O4	329.256	11.398	Full match	No results	447785	617181	754393	945089	999285	5.77557e+06	510317	2.52325e+06	1.19406e+06	102698	4.05745e+06	516721	79547.3	425789	406817	609195	1.0224e+06	501404	460541	295038	1.28081e+06	1.42872e+06	651805	507668	522304	2.50774	1.32639	0.00855067	0.742593	0.983185
Com_2008_neg	10-[4-(2,4,4-Trimethyl-2-pentanyl)phenoxy]-1-decanol	C24 H42 O2	362.318	15.319	Full match	No results	447098	261968	208948	700279	295562	238645	305196	290917	235570	119035	144283	186858	128111	429008	159560	206266	200566	169455	258069	299757	232385	208948	367796	291171	164360	1.20899	0.273799	0.257058	0.564815	0.235042
Com_495_neg	Hydroxy(oxo)phosphoniumolate	H2 O3 P	79.9662	0.949	Full match	No results	444907	788465	2.39043e+06	1.37488e+06	873117	2.50319e+06	1.90194e+06	549446	162103	843472	447119	159119	1.30707e+06	4.84365e+06	742192	2.70493e+06	6.26749e+06	606145	6.1182e+06	1.56028e+06	4.51289e+06	2.67036e+06	2.33223e+06	625817	4.2983e+06	0.478686	-1.06285	0.0771294	0.651852	0.863023
Com_1708_neg	Corchorifatty acid F	C18 H32 O5	328.224	11.271	Not the top hit	Full match	441160	330257	198883	395276	257837	376789	807147	224073	265769	255305	248444	185425	385732	359832	348011	180290	230561	174772	402626	250709	205047	178195	1.15405e+06	224533	286534	1.49193	0.577182	0.000552625	0.757407	0.772034
Com_2496_neg	Indole-3-acrylic acid	C11 H9 N O2	187.063	6.222	Partial match	Full match	441060	102723	76115.5	90171.5	129212	164606	91904.8	8796.28	135240	142726	25400.6	19639.5	309871	283550	501641	73096.4	40356.3	48949	527187	310004	8211.68	359227	129712	144586	102853	0.708181	-0.497809	0.285963	0.607407	0.446089
Com_5991_pos	Nicotinic acid	C6 H5 N O2	123.03	0.979	No results	Invalid mass	439737	561166	513905	386371	530578	587027	427437	266900	497702	518480	735103	424704	402739	553676	479037	515126	489682	457262	533784	383238	483632	533156	545739	570543	544949	1.36235	0.446103	0.000330419	0.674074	0.494822
Com_6332_pos	Typhasterol	C28 H48 O4	448.354	14.538	Full match	No results	437625	399665	320220	449480	640906	444319	647264	388115	433239	277757	411289	433796	348909	299800	371829	331083	423217	316898	244901	273890	308503	295302	448864	235479	251433	1.97576	0.98241	6.83e-08	0.877778	0.791209
Com_729_neg	Propofol	C12 H18 O	178.135	10.927	Full match	Invalid mass	435421	1.18169e+06	651568	495747	1.26252e+06	2.10794e+06	1.06256e+06	165876	451333	719692	959563	394276	671731	756788	599511	1.06979e+06	668086	481607	209084	383583	734224	509356	1.03507e+06	187917	968932	1.59417	0.672805	0.163634	0.594444	0.474568
Com_6325_pos	Thiobenzamide	C7 H7 N S	137.03	0.88	Full match	No results	433066	467191	390450	467199	486121	554814	363506	596487	602964	532162	501758	500950	448156	193426	109824	244753	221977	145633	201885	170208	176282	248957	229836	295206	219947	3.0921	1.62859	8.2e-16	1	1.03943
Com_596_neg	3,4-Dihydroxymandelic acid	C8 H8 O5	184.037	2.503	Full match	Invalid mass	432537	790425	1.04809e+06	792229	263938	119620	2.06157e+06	1.01793e+06	482374	1.01355e+06	2.00715e+06	2.03579e+06	1.88999e+06	2.10162e+06	1.66393e+06	886868	1.29233e+06	2.25658e+06	4.37372e+06	506868	4.6366e+06	903164	446071	664754	1.78807e+06	1.01419	0.0203329	0.397065	0.559259	0.479
Com_1636_pos	Pyridine	C5 H5 N	79.0421	7.869	Full match	No results	432061	441941	463537	402115	443310	483244	412206	362609	462111	437101	413097	400017	371507	291037	286148	348371	279487	295517	354090	284066	314650	321953	310804	297294	290470	3.33159	1.73621	2.44e-05	1	0.799266
Com_5594_pos	2-((4-Nitrophenoxy)methyl)oxirane	C9 H9 N O4	195.053	6.26	Full match	No results	428835	156934	95430.5	97032.2	141997	228890	92572.8	59974	516736	148619	110362	87294.9	97063.2	81767.1	71246.9	53434.8	70246.5	58737.5	232567	109254	61466.2	129768	76427.1	62186.9	112148	1.97418	0.981255	0.00014564	0.82037	0.699167
Com_8466_pos	Piperlongumine	C17 H19 N O5	317.125	11.079	Full match	No results	428206	45740.6	44562	39847.2	35827.1	59222.6	25632.2	27815.4	46356.4	43021	45742.2	32926.2	33913.4	91171.5	170575	211917	30219.4	148269	33969.4	27409.5	41302.5	33869.1	35962.2	32554.8	203509	0.910413	-0.135406	0.110738	0.683333	0.337152
Com_3222_neg	Juvenile hormone III bisepoxide	C16 H26 O4	282.182	10.756	Full match	No results	427742	43016.3	32836.9	104048	45019	85584.3	156244	37509	74815.4	70064.8	62365.6	38625.9	63729.1	86843.2	80428.3	38192	55832.9	39574.9	108280	60838.4	92193.7	67146.9	378539	31892.5	86527.6	1.35411	0.437347	0.163339	0.603704	0.407393
Com_1176_neg	3-Allylcyclohexene	C9 H14	122.109	10.065	Full match	Invalid mass	426269	120988	112114	778993	313416	198688	312022	58403.2	146364	362578	88318	125882	398345	233384	338496	2.09695e+06	490974	304055	904446	160158	627403	287422	499483	143282	146568	0.951182	-0.0722071	0.280301	0.57963	0.533705
Com_2583_pos	3-Acetamido-2-{[{[{[5-(2,4-dioxo-3,4-dihydro-1(2H)-pyrimidinyl)-3,4-dihydroxytetrahydro-2-furanyl]methoxy}(hydroxy)phosphoryl]oxy}(hydroxy)phosphoryl]oxy}-5-hydroxy-6-(hydroxymethyl)tetrahydro-2H-pyran-4-yl 3-hydroxytetradecanoate	C31 H53 N3 O19 P2	833.273	12.269	Full match	No results	423548	809976	1.75898e+06	1.10975e+06	264938	860156	570471	2.34236e+06	1.53927e+06	650260	1.09146e+06	2.21094e+06	2.47804e+06	824749	1.55889e+06	1.6512e+06	1.05205e+06	377924	1.01308e+06	1.75738e+06	1.47421e+06	775217	932141	198251	1.63508e+06	1.99227	0.99441	0.000203913	0.775926	1.03198
Com_5779_pos	N6-METHYLLYSINE	C7 H16 N2 O2	160.121	1.008	Full match	No results	420983	220451	471584	567495	461790	818584	380307	418874	80272	401139	448571	96684.4	605944	349416	207205	127080	99828.9	121247	136397	176061	281988	155580	204225	145850	118580	3.3201	1.73123	2.44e-05	0.87037	0.982009
Com_1932_pos	3-Oxotetradecanoic acid	C14 H26 O3	242.188	13.889	Full match	Invalid mass	418649	323585	603749	1.46666e+06	684718	848049	546340	837260	629720	195041	390268	622107	301677	531668	666740	489092	1.10424e+06	763871	932351	627708	885167	1.33385e+06	1.35207e+06	582720	682139	1.04072	0.0575844	0.349848	0.574074	0.479608
Com_6447_pos	3,4-dihydro-7-methoxy-2-methylene-3-oxo-2H-1,4-benzoxazine-5-carboxylic acid	C11 H9 N O5	235.048	1.46	Full match	No results	415245	271466	226459	568273	417457	44002.8	479206	226212	324424	63224.2	77589.3	197981	244082	56683.1	51193.7	46471.1	62646.3	49579.3	48152.4	66265.9	39785.6	50393.6	45776.5	52069.8	41752.5	7.90316	2.98243	6.22e-08	0.951852	1.65035
Com_874_neg	Nonanal	C9 H18 O	142.135	11.017	Full match	Invalid mass	413785	838649	411944	713333	469139	396546	1.07367e+06	1.07764e+06	262649	435050	292567	177852	1.29026e+06	1.05723e+06	1.56765e+06	501788	322915	205468	1.03041e+06	679698	405935	459970	3.30688e+06	1.17601e+06	692794	0.97809	-0.031961	0.801824	0.490741	0.1606
Com_1068_neg	2,5-di-tert-Butylhydroquinone	C14 H22 O2	222.161	12.549	Partial match	Full match	413072	88014.5	89075.9	242007	244689	272375	376324	89979.3	341728	55056.6	127668	306014	188289	252276	300937	123412	503404	574490	266235	265018	1.94677e+06	1.11983e+06	622192	112465	243654	0.527408	-0.923008	0.0216323	0.737037	0.677583
Com_3507_pos	Homo-L-arginine	C7 H16 N4 O2	188.127	1.046	Full match	No results	412206	423536	569285	264623	279872	678104	457805	326209	564882	601180	668143	437946	345502	814091	901261	647491	625195	480922	1.53816e+06	435178	633618	639199	829471	705944	597977	1.02499	0.0356075	0.16419	0.45	0.536871
Com_1712_neg	Difenoxurone	C16 H18 N2 O3	286.131	12.781	Partial match	Full match	411219	206441	237088	181298	488689	174930	220009	6305.96	409581	360035	248350	327074	22165.3	307416	283496	400433	481964	351075	597027	324308	587007	778187	1.1497e+06	366364	512265	0.642222	-0.638856	0.0728408	0.731481	0.788046
Com_1958_neg	L-Cysteinylglycine disulfide	C8 H15 N3 O5 S2	297.045	1.011	Full match	No results	411130	250258	132487	154482	184027	192794	137505	286909	233006	425723	189838	100785	173140	412121	774853	652917	551768	384782	588291	527943	584894	240953	670442	548034	469652	0.710906	-0.492269	0.446312	0.505556	1.01476
Com_7287_pos	N,N-Dimethylacetamide	C4 H9 N O	87.0684	0.047	Full match	No results	410578	451659	475261	321574	477954	503047	502330	344580	463114	415876	466785	357615	392068	349920	221920	39436	216986	215559	340136	232596	347356	126638	306619	293117	87405.4	2.97735	1.57403	6.32e-11	0.983333	1.19042
Com_5772_pos	Juvenile hormone III	C16 H26 O3	266.187	14.512	Full match	No results	405112	314380	221675	398370	532251	468241	544856	278483	661719	279891	475125	457947	340672	290179	599454	406380	326700	329655	373026	351563	354421	458300	396740	330549	368402	1.57059	0.651305	0.000116668	0.737037	0.664588
Com_5936_pos	Oxohongdenafil	C25 H32 N6 O4	480.254	8.484	No results	Invalid mass	403105	326209	327188	275525	319977	395387	178925	182862	258355	228849	321621	298798	207735	352923	267129	302665	219240	176141	227174	269815	282941	261319	260611	196049	279069	1.36782	0.451883	0.000849606	0.768519	0.321053
Com_753_neg	Phenylgalactoside	C12 H16 O6	256.094	5.831	Full match	Invalid mass	399943	2.11688e+06	204111	24919.7	346283	2.70132e+06	783718	190222	525135	659902	164553	390739	665188	1.42277e+06	126350	461424	491048	144331	919531	167563	37448.8	174021	1.42182e+06	42273	996348	1.11371	0.155367	0.580651	0.475926	0.66726
Com_2096_pos	4-Methoxycinnamic acid	C10 H10 O3	178.063	9.462	Full match	Full match	395942	1.57353e+06	305920	105250	449862	2.94525e+06	701877	240077	620636	515032	254396	539664	545642	1.34688e+06	179168	528014	608653	238423	878064	194351	109284	254201	1.21841e+06	95109.4	754754	1.59119	0.670103	0.0970585	0.638889	0.396891
Com_1691_pos	8-Hydroxyquinoline	C9 H7 N O	145.053	7.815	Partial match	Full match	393916	188067	158582	139432	177071	1.96902e+06	482605	125038	652974	280189	885285	163785	146063	138600	163359	173258	253442	157572	144805	154451	129804	160414	198267	164821	400986	1.7463	0.804301	0.024971	0.7	0.497002
Com_1877_pos	4-Ethoxy ethylbenzoate	C11 H14 O3	194.094	11.953	Not the top hit	Full match	390082	892912	438424	65590.4	433942	4.90172e+06	842292	198789	719889	186521	315946	231782	261084	2.39611e+06	310026	813168	506800	232159	711825	185724	79558.2	250664	564741	56854.6	576440	1.6221	0.697862	0.159641	0.614815	0.365362
Com_903_neg	3-Hydroxydecanoic acid	C10 H20 O3	188.141	11.023	Not the top hit	Full match	389463	798759	395442	680925	451476	376545	1.01999e+06	1.03134e+06	249549	403728	275095	167604	1.21928e+06	1.00873e+06	1.49575e+06	474370	309938	200728	970186	649650	386360	436824	3.14962e+06	1.12704e+06	663866	0.971862	-0.041176	0.846894	0.498148	0.160285
Com_4240_pos	g-Butyrobetaine	C7 H15 N O2	145.11	5.037	Full match	Invalid mass	388173	340301	264345	363714	309130	577435	706841	303106	344029	276364	555978	289025	777689	869006	664475	255919	470085	466576	437496	770571	378255	473173	1.06975e+06	556249	361221	1.2595	0.332851	0.0180084	0.677778	0.516357
Com_1033_neg	Perfluoro-1-octanesulfonic acid (PFOS)	C8 H F17 O3 S	499.937	12.38	Full match	Full match	383039	688876	607074	221923	978961	1.55935e+06	1.64407e+06	240887	194828	347000	842503	230740	194910	890196	442627	1.12594e+06	205235	301509	624739	300628	62291.2	120887	965186	148384	303781	1.29827	0.376593	0.139687	0.577778	0.712426
Com_6417_pos	(3R,3'R)-3-Hydroxy-beta,beta-caroten-3'-yl 6-O-(6-methylheptanoyl)-D-glucopyranoside	C54 H80 O8	856.583	13.945	Full match	No results	382606	246697	290848	395245	269209	296230	518315	291888	252488	258680	423841	347335	278588	286653	403620	306096	412705	171136	337710	260904	253605	362461	483341	181664	261962	1.53854	0.621564	2.97e-05	0.72963	0.74838
Com_3164_pos	linolelaidic acid	C18 H32 O2	280.24	14.028	Full match	No results	380312	322048	726944	1.07282e+06	342949	1.05975e+06	1.2482e+06	595736	750979	461208	837987	816485	391625	958446	554332	463645	1.1329e+06	817059	677267	696186	996371	1.68706e+06	853254	736444	721356	1.3659	0.449856	0.0107989	0.705556	0.574838
Com_5902_pos	1-[(9Z,12Z)-9,12-Nonadecadienoyloxy]-3-(octadecyloxy)-2-propanyl (5Z,8Z,11Z,14Z,17Z)-5,8,11,14,17-icosapentaenoate	C60 H104 O5	904.787	12.789	Full match	No results	379343	264229	68594.2	179214	161281	574829	288037	259767	195828	279743	416174	642964	200452	321699	167382	179936	156429	290624	72067.9	232985	307361	138368	115791	210707	157403	1.9591	0.970189	0.000400431	0.801852	0.593573
Com_4351_pos	4-tert-Octylphenol monoethoxylate	C16 H26 O2	250.193	15.788	Full match	No results	377606	249922	487364	735219	497074	421694	1.0178e+06	440960	767250	284613	480693	1.04782e+06	342915	320194	675142	465045	518167	887083	550640	548797	783110	681144	357781	254411	407325	1.48314	0.568654	0.00710086	0.7	0.612058
Com_1162_neg	Heptanal	C7 H14 O	114.104	8.739	Full match	No results	377568	274083	101550	400506	233266	289419	536962	308297	159910	186705	197295	83296.5	372246	616060	811069	154804	293259	146050	509982	492851	233003	405035	2.16938e+06	443951	259717	0.824319	-0.278726	0.88871	0.511111	0.297198
Com_5918_pos	Phytosphingosine	C18 H39 N O3	317.292	11.596	Full match	No results	365485	182491	133958	109768	492915	106703	158775	664872	69740.2	217615	95589.1	70167.5	72623.4	51712.5	326236	250333	210007	266138	153416	258531	199066	123943	181112	380671	266984	1.50053	0.585476	0.0374939	0.653704	0.889659
Com_4678_pos	Kinoprene	C18 H28 O2	276.208	13.525	Full match	No results	365210	203020	190180	245976	248382	233473	368754	247405	187636	279931	252375	203770	342860	832706	476994	170739	307920	283446	437263	409478	725354	886379	503875	177917	225734	1.042	0.0593518	0.0123112	0.664815	0.754394
Com_4368_pos	2-(Cyclohexylmethylidene)-1,2,3,4-tetrahydronaphthalen-1-one	C17 H20 O	262.131	7.341	No match	Invalid mass	361416	524563	673064	627800	667501	447164	313255	435439	835038	508870	584273	420385	268460	407732	600960	559103	607426	423468	792824	403479	507504	663794	648998	340779	416968	1.38057	0.465265	0.000873863	0.688889	0.725827
Com_2862_pos	Trimethylamine N-oxide	C3 H9 N O	75.0684	1.058	Full match	No results	359325	430427	540452	665356	1.32195e+06	1.11436e+06	690137	590596	566970	360166	681336	300063	93926.1	250114	1.72008e+06	308744	1.04374e+06	217867	749957	556706	541217	493842	773375	266213	594195	1.38754	0.472532	0.0585105	0.7	0.395775
Com_4093_pos	2-Hexyltetrahydrofuran-4-yl acetate	C12 H22 O3	214.156	12.993	Full match	No results	359304	243948	403301	852629	725124	410209	330858	242890	328758	149289	221636	294095	240522	354827	566206	276792	355808	507722	593267	209191	627697	497250	1.02763e+06	1.01466e+06	267035	1.12242	0.166608	0.0249906	0.65	0.80726
Com_4840_pos	(2S,3R)-2-[(13Z)-13-Docosenoylamino]-3-hydroxyoctadecyl 5-acetamido-3,5-dideoxy-6-[(1R,2R)-1,2,3-trihydroxypropyl]-beta-L-threo-hex-2-ulopyranonosyl-(2->3)-[beta-D-galactopyranosyl-(1->3)-2-deoxy-2-(2-oxopropyl)-beta-D-galactopyranosyl-(1->4)]-beta-D-galactopyranosyl-(1->4)-beta-D-glucopyranoside	C78 H140 N2 O31	1600.94	14.22	Full match	No results	358086	160014	125633	308052	144269	161216	372670	201487	68373.4	45289.4	118489	149101	185990	252738	354779	335178	215035	199735	380267	360014	55200.5	286291	307227	181327	210233	1.12427	0.168993	0.0291883	0.638889	0.940575
Com_1090_neg	Phenylacetaldehyde	C8 H8 O	120.057	7.971	Not the top hit	Full match	357488	74644.3	191149	147386	152223	980202	366066	139989	307899	614823	268097	122415	52831.2	541235	1.88245e+06	403504	608801	294511	1.70235e+06	2.10529e+06	333960	1.1754e+06	337733	1.98268e+06	334477	0.454218	-1.13854	0.0463951	0.677778	0.830061
Com_1199_neg	2M3L6B34FF	C8 H16 O3	160.11	8.74	Full match	No results	353423	257717	93764.3	382868	222741	274100	511254	291296	151770	176112	186020	80810.4	352340	587203	780392	146406	280660	145580	489399	472046	223179	383046	2.07625e+06	427056	251390	0.814235	-0.296482	0.836875	0.503704	0.295156
Com_8761_pos	b-D-Glucopyranosiduronic acid, (3a,5b)-24-[(carboxymethyl)amino]-24-oxocholan-3-yl	C26 H43 N O4	433.318	14.561	Full match	No results	350938	34992.2	35051.4	30975.7	36585.8	98696.9	121584	283440	36881.7	266628	236585	42433.2	37163.7	49528.3	158193	109937	37134.1	40164.7	356830	124058	40297.8	44128.5	29337.9	63058.7	96775.8	2.0195	1.014	0.0163532	0.692593	0.663064
Com_2427_pos	Methyl (2alpha,20R)-20-hydroxy-12-methoxy-13-[(3alpha,5alpha,19E)-17-methoxy-17-oxovobasan-3-yl]ibogamine-18-carboxylate	C43 H52 N4 O6	720.391	12.235	Full match	No results	345903	463290	1.07115e+06	717769	817942	139065	37358.6	1.53352e+06	788322	106746	158094	961104	2.78715e+06	358939	1.6853e+06	1.0455e+06	1.09788e+06	38310.7	997039	1.30662e+06	1.05168e+06	802152	776675	912554	1.01512e+06	1.5836	0.66321	0.0161231	0.672222	1.50847
Com_3752_neg	(25R)-3-Oxocholest-4-en-26-al	C27 H42 O2	398.318	13.55	Full match	No results	344820	83699.7	57636.3	108661	137207	165738	203411	73391.2	117712	181545	101800	107462	104089	152747	233157	215799	179773	141746	214955	137252	150864	143663	119419	197498	125947	1.05061	0.0712324	0.679954	0.509259	0.164245
Com_4711_pos	carglumic acid	C6 H10 N2 O5	190.059	1.235	Full match	Invalid mass	344766	690435	398706	693509	328384	796387	244731	466433	331460	692159	383610	225469	202622	466027	526275	910272	530098	582406	383392	439352	460324	363502	402247	668700	269205	1.18789	0.248399	0.12692	0.618519	0.529283
Com_291_neg	5-(4-Carboxy-3-methylbutyl)-1,4a-dimethyl-6-methylenedecahydro-1-naphthalenecarboxylic acid	C20 H32 O4	336.23	11.982	Partial match	Full match	344022	48708.4	36794.9	84434.5	75835.8	143018	150110	290592	80547.9	125995	130886	52465.2	141277	292202	110083	94036.1	336575	104289	132098	70583.9	156547	101535	155855	133173	96266	11.0656	3.46801	0.184587	0.616667	0.689017
Com_5731_pos	7-Isopropyl-4a-methyl-1-methylene-1,2,3,4,4a,9,10,10a-octahydrophenanthrene	C19 H26	254.203	15.039	Full match	No results	343731	221640	296800	246507	353599	152089	315151	345400	300200	214087	235668	164681	167112	173160	355322	383287	443066	447378	254570	295963	216657	298516	279751	194996	233092	1.07627	0.106046	0.153435	0.583333	0.41227
Com_9800_pos	all-trans-retinal	C20 H28 O	284.213	14.554	Full match	No results	338757	147003	218260	203585	288956	277607	290371	216467	295959	132894	224873	256961	167564	138093	207252	187054	198770	216586	201597	205011	196317	175259	233921	88346.1	174534	1.9455	0.960143	1.59e-07	0.862963	0.72545
Com_2529_pos	Ethyl benzoylacetate	C11 H12 O3	192.078	9.461	Full match	Invalid mass	338493	1.18069e+06	214356	84293.3	282157	2.12497e+06	668527	163975	289417	363956	187944	418637	423223	1.05292e+06	136539	389346	459012	159390	700527	149653	83609.1	181382	948499	52568.5	656514	1.58664	0.665972	0.0868763	0.633333	0.435332
Com_996_neg	DL-Mevalonic acid	C6 H12 O4	148.073	1.059	Full match	Invalid mass	337535	398511	281082	228273	303694	229165	234303	279324	256412	329526	291282	159031	431663	257040	280417	338447	299096	254125	408051	244802	291790	229126	291179	318238	288834	0.721478	-0.470973	0.31869	0.483333	0.298682
Com_2593_pos	Helenalin	C15 H18 O4	262.12	11.282	Full match	No results	337244	267483	86526.6	188326	260522	247114	414754	69436.6	265066	262570	290557	189011	355100	477987	632514	223432	531670	493073	1.04929e+06	406496	687021	2.326e+06	660095	256201	555490	0.634897	-0.655405	0.165995	0.583333	0.846434
Com_5910_pos	11-Nor-9-carboxy-thc	C21 H28 O4	344.198	10.896	Full match	Invalid mass	334499	278989	181516	466653	443363	117099	723907	413633	262710	264591	539065	358600	215267	179424	122816	166990	198528	300786	256891	138185	204285	240091	130469	101152	166506	2.95464	1.56298	8.99e-09	0.944444	0.984692
Com_2538_neg	Pregabalin	C8 H17 N O2	159.126	7.458	Full match	No results	332034	192773	124195	101045	191029	224358	245496	74212.3	118526	157352	60530.7	78717.1	183567	277396	315898	95876.9	180279	77619.3	316814	109913	102239	154574	603883	274771	257989	0.955348	-0.065902	0.704384	0.5	0.12696
Com_10044_pos	5-Methylangelicin	C12 H8 O3	200.047	11.07	Full match	No results	325169	27975.2	33905.7	30273.2	21863.8	64107.7	35372.2	16974.6	32504.1	44125.5	28252.9	20093.5	36108.2	34664.3	80502.7	107396	18935.1	66522.9	20730.1	16962.8	29066.4	20668.9	24384.8	19866.8	100199	1.22277	0.290149	0.661369	0.594444	0.321888
Com_1110_neg	Docosatrienoic acid	C22 H38 O2	334.286	14.86	Full match	Full match	320967	325086	601770	692471	561971	662803	458627	672469	731223	229293	361184	760217	386279	1.2763e+06	756881	976556	929691	1.2534e+06	723721	1.56495e+06	1.04409e+06	938461	724431	779467	921522	0.633786	-0.657932	0.0138082	0.855556	0.520246
Com_2486_pos	4-Morpholinylacetic acid	C6 H11 N O3	145.074	1.067	Full match	Invalid mass	320710	510180	391934	349915	251621	317782	473562	278349	245168	311940	259698	285878	237537	643054	2.33373e+06	177368	566287	272101	1.35988e+06	947706	239057	371583	167902	959476	232667	0.753767	-0.407809	0.566497	0.544444	0.533369
Com_4030_pos	2-Arachidonoyl glycerol	C23 H38 O4	378.276	15.492	Full match	Full match	318441	291725	386261	1.20039e+06	488068	289356	1.17985e+06	203609	426466	302519	333634	495686	439745	326301	430314	465924	398685	385418	206513	259712	379208	353888	467625	336616	390862	1.96068	0.971358	0.000297377	0.75	0.753384
Com_4595_pos	Retinyl propionate	C23 H34 O2	342.255	13.373	Full match	No results	318168	81304.4	66488.2	66029.6	189439	613679	127158	220495	87707.3	123733	245743	80786	226766	58464.1	102834	94032.3	84521.9	170950	175454	73841.9	110504	195027	178891	60768.7	204804	1.61475	0.691309	0.0403779	0.674074	0.355179
Com_1742_pos	Indoleacrylic acid	C11 H9 N O2	187.063	10.118	Full match	No results	318072	128019	80030.9	143754	330959	166391	135384	96006.9	163752	389568	183703	92719	57040.6	112291	121785	129858	4.09077e+06	64154	134631	120883	182698	109799	279361	95190.5	156133	0.744771	-0.425132	0.147318	0.653704	0.446526
Com_1752_neg	gamma-Glu-gln	C10 H17 N3 O6	275.111	0.975	Full match	No results	317603	332137	191156	170107	172907	199719	237019	181995	354515	506844	178535	230813	180504	426422	356073	395183	791378	341638	736877	338062	710288	647934	1.10362e+06	568827	559353	0.561008	-0.833907	0.00260857	0.757407	0.764249
Com_2858_neg	norhaman	C11 H8 N2	168.068	1.063	Full match	Invalid mass	316420	350660	198855	168239	180592	215518	226558	238012	199309	396457	264933	166199	137030	301970	256312	265037	258632	287901	341089	231418	275814	299394	483832	427757	327429	0.81362	-0.297573	0.0271853	0.72037	0.340594
Com_4940_pos	Acetophenone	C8 H8 O	120.057	1.342	Full match	Full match	314658	463289	359881	315434	412930	354086	324500	363277	404408	481277	383539	312017	352740	362602	476277	377184	293558	365564	417206	389217	353991	404552	353890	522668	306306	1.35382	0.437034	7.93e-05	0.664815	0.487027
Com_3168_pos	3-hydroxyoctanoylcarnitine	C15 H29 N O5	303.204	8.512	Full match	No results	313085	604835	850901	1.80792e+06	945909	1.24711e+06	202241	656036	996657	93915.3	298097	523569	98911.9	337656	348371	445769	740105	468838	982972	516987	1.17172e+06	1.17185e+06	883966	320408	765137	1.52409	0.607945	0.148489	0.642593	0.463484
Com_1302_neg	DL-Citrulline	C6 H13 N3 O3	175.095	1.029	Full match	Invalid mass	313023	460046	174000	285439	216396	378046	284213	226398	277875	559288	456843	141150	199734	485886	535161	422250	342290	224480	721704	592725	475637	508355	749678	649523	422665	0.508996	-0.974274	9.99e-06	0.881481	0.837497
Com_3982_neg	Cardanolide	C23 H36 O2	344.271	12.916	Full match	No results	312800	37913.2	65585.1	69241.3	69501	99722.5	122009	30374.6	54240.1	134451	83755.2	91870.1	89532.7	82648.9	158557	151943	140556	73454	148707	99120.9	124509	98289.7	70807.2	68312.1	91550	1.13926	0.188102	0.470181	0.483333	0.251423
Com_7029_pos	3-[(5Z,8Z,11Z)-5,8,11-Icosatrienoyloxy]-2-[(9Z,12Z)-9,12-nonadecadienoyloxy]propyl (4Z,7Z,10Z,13Z,16Z)-4,7,10,13,16-docosapentaenoate	C64 H104 O6	968.785	0.957	Full match	No results	312428	169108	165195	160281	167237	241830	172486	135872	170791	195580	166376	96101.2	21996.7	186705	255790	308407	248821	180742	200095	137416	204771	214164	247007	323500	203019	0.998881	-0.00161507	0.888975	0.505556	0.530373
Com_6695_pos	D-PANTOTHENIC ACID	C9 H17 N O5	219.11	5.356	Full match	No results	308862	180714	369429	136513	270374	387988	176029	229258	212179	212143	312407	230706	221640	374152	312971	238878	176277	243930	365098	439027	257009	290410	286537	287070	375517	1.41866	0.504528	0.000348932	0.731481	0.51194
Com_1751_pos	Cyclohexanone	C6 H10 O	98.0731	7.976	Full match	No results	308391	353430	351403	289720	345920	365398	321330	265715	305570	294062	344584	282121	295936	270139	217141	220228	230745	204108	294511	239424	240863	224269	239443	239384	199803	0.719752	-0.474427	0.0896708	0.512963	0.485562
Com_604_pos	Cannabidiolic acid	C22 H30 O4	358.211	12.871	No results	Invalid mass	307330	236730	207006	209533	239678	225661	282013	444808	259879	249343	237712	219162	199216	405630	121437	129928	488855	167756	163225	124455	132308	132041	169897	218937	129321	13.2697	3.73007	0.00150046	0.92037	0.981512
Com_4018_neg	3-Acetoxyurs-12-en-23-oic acid	C32 H50 O4	498.37	14.099	Full match	No results	307327	25355.9	24096.7	42784.2	44735.7	32465.7	68545.9	10626	32234.4	66691.1	40362.7	31944.2	34868.2	35278.1	81197.9	40453.2	97807.2	46744.7	80713	37757.4	180213	94591.8	69441.7	22368.5	31865.7	1.25686	0.329821	0.660548	0.538889	0.209662
Com_5932_pos	(5alpha,11beta,17beta)-9-Fluoro-11,17-dihydroxy-17-methylandrostan-3-one	C20 H31 F O3	338.227	12.755	Full match	No results	306741	429463	349725	478571	734715	423437	527823	273027	263379	227562	244074	316222	253886	257055	263313	239539	227438	269637	662520	295800	388312	444004	451632	151194	337505	1.76441	0.819183	4.4e-06	0.794444	0.745685
Com_318_pos	Eicosapentaenoic acid	C20 H30 O2	302.224	13.979	Full match	Full match	305662	201937	200979	251061	288830	257754	290743	338744	254012	240035	236707	700463	192986	3.87441e+07	2.72866e+07	1.4259e+07	1.69063e+07	3.10386e+07	3.161e+07	2.73077e+07	1.84718e+07	3.60238e+07	1.7721e+07	1.94778e+07	2.16744e+07	0.0201526	-5.63289	4.95e-18	0.998148	4.15141
Com_1774_neg	3-O-(alpha-L-olivosyl)oleandolide	C26 H44 O10	516.292	10.361	Full match	No results	304838	19372.4	2868.62	6011.37	3074.49	18958.6	83132	3135.09	26246.5	993569	5226.01	4448.59	4360.77	15722.4	7623.03	17531.8	101726	18327.8	36619.2	6835.54	16004.6	166174	9715.45	167988	3040.6	1.04429	0.0625176	0.31457	0.609259	0.705933
Com_3986_pos	Methylsulfonylmethane	C2 H6 O2 S	94.0088	1.182	Full match	Invalid mass	302635	729956	522489	667700	874264	953440	649902	841960	425759	1.30527e+06	728648	530596	221854	621588	281379	598920	328485	425552	547041	750239	594762	576257	635986	1.05886e+06	459701	1.64173	0.715218	0.00100426	0.768519	0.527675
Com_2616_pos	9,12-Hexadecadienoylcarnitine	C23 H41 N O4	395.302	12.541	Full match	No results	301392	244528	351996	559007	473553	351654	352985	511430	733517	103298	408357	403547	132925	447036	408095	189201	898229	1.0369e+06	441060	651254	2.37871e+06	1.6955e+06	1.46185e+06	198828	541587	0.795754	-0.329606	0.909272	0.514815	0.693359
Com_5750_pos	3-Acetoxyurs-12-en-23-oic acid	C32 H50 O4	498.369	15.2	Full match	No results	301221	52603.5	213304	199840	288615	206211	377789	159548	169065	734872	227264	220947	192268	158840	280208	259646	230970	180552	256254	161616	114246	208255	235887	188383	216509	1.8512	0.888459	0.00230884	0.742593	0.572246
Com_28_pos	PPG n4	C12 H26 O5	250.177	9.411	No results	Full match	300665	443516	338456	311370	271863	367603	285448	241873	308776	320153	342099	274797	355883	250938	191041	181205	203198	205866	276327	210134	225515	190290	216033	189345	203925	0.00375901	-8.05543	1.99e-05	0.516667	3.19862
Com_3278_pos	3-(imidazol-4-yl)-2-oxopropyl dihydrogen phosphate	C6 H9 N2 O5 P	220.026	5.731	Full match	No results	299031	304072	479011	597391	882097	318449	356896	433239	441426	297216	476914	385106	372611	656182	676970	578568	838069	796282	541975	1.11835e+06	595859	1.12928e+06	767886	537856	472176	0.761725	-0.392658	0.638856	0.55	0.756167
Com_3281_neg	(2-Hydroxy-2-oxido-1,3,2-dioxaphospholan-4-yl)methyl stearate	C21 H41 O6 P	420.263	14.891	Full match	No results	296822	239367	99350.3	47947.6	101089	147711	147837	170397	179088	132955	270626	71386	183313	142401	183474	227387	186045	200281	195420	181363	176096	222280	250586	234036	279585	0.879923	-0.18455	0.357709	0.596296	0.17791
Com_1339_neg	(2R)-1-{[(2-Aminoethoxy)(hydroxy)phosphoryl]oxy}-3-hydroxy-2-propanyl (4Z,7Z,10Z,13Z,16Z)-4,7,10,13,16-docosapentaenoate	C27 H46 N O7 P	527.3	14.607	Full match	Invalid mass	296729	308522	472728	624543	218274	347131	396211	747913	409327	416018	582924	289296	450960	463157	1.0887e+06	498808	313449	1.26532e+06	200409	793227	297884	443921	244294	792839	529395	0.838497	-0.254123	0.934534	0.537037	0.115568
Com_6804_pos	glycidyl oleate	C21 H38 O3	338.281	14.583	Full match	No results	295261	233389	312153	258048	162121	248203	434714	361412	137891	558404	456440	226061	415608	250674	207962	338863	141690	148981	311107	175943	183068	301304	284022	280529	229465	1.89326	0.920872	6.85e-06	0.803704	0.73634
Com_3622_pos	Ethyl vanillin isobutyrate	C13 H16 O4	236.104	13.027	Full match	No results	291632	527029	370725	300446	500799	802979	399673	189015	278194	261544	436186	281738	355414	341261	286860	382598	317034	282155	359283	184755	389366	328429	382350	160314	337408	1.98581	0.989731	0.000199359	0.766667	0.650597
Com_2253_neg	1,3-Dihydroxy-2-propanyl (13Z)-13-docosenoate	C25 H48 O4	412.354	14.121	Full match	No results	291389	195803	470157	316636	385414	342607	506902	504737	253651	317080	428189	532462	508764	294821	483647	290170	493276	310079	523539	213725	292666	178273	732024	267627	447745	1.31077	0.390415	0.00857814	0.705556	0.496871
Com_9199_pos	Calcitriol	C27 H44 O3	416.327	15.702	Full match	No results	289752	140280	169270	205242	211976	216149	355028	175889	198604	91297	151491	223039	162296	105993	128038	104290	169566	106745	224046	105010	151575	118902	310048	94069.5	128236	1.8243	0.867347	0.0123129	0.792593	0.617782
Com_2530_neg	5-(Heptadec-12-enyl)resorcinol	C23 H38 O2	346.288	14.916	Full match	Partial match	287919	445964	460019	433492	441620	468434	229315	324176	333336	399849	419603	298453	329136	345789	326244	415458	371336	362953	429716	364016	356099	311526	286203	389912	387693	1.18542	0.245399	0.0184924	0.740741	0.209753
Com_1762_neg	Desaminotyrosine	C9 H10 O3	166.063	4.797	Full match	No results	285951	249622	57283.9	82318.1	142333	145567	61736.6	49278.8	366649	169899	62959	34701.2	68126.8	34307.8	71921.7	56884.7	64345.5	34391.1	310647	51606.3	47227.5	89725.2	85247	61965.8	106223	1.3299	0.411313	0.0641667	0.681481	0.549001
Com_2626_neg	Maleamic acid	C4 H5 N O3	115.027	0.987	Full match	No results	285187	332157	245861	197049	307112	215654	328180	160550	264076	370370	275569	220864	269443	447600	483752	336672	308448	309158	536379	360669	278936	314772	313040	434962	300323	0.976009	-0.0350332	0.717273	0.52963	0.216602
Com_684_pos	Paracetamol	C8 H9 N O2	151.063	4.881	Full match	Full match	282042	296624	269258	230947	270312	241583	242485	1.32862e+06	250074	225006	285035	217862	217528	181626	160646	179061	158115	153297	201372	200164	192015	204371	179535	190555	183179	1.3462	0.428897	9.2e-05	0.972222	0.731487
Com_2852_neg	5-Ethylcyclohexane-1,3-dione	C8 H12 O2	140.083	4.856	Partial match	Full match	279584	142068	135987	74870.5	124212	475351	275484	181677	299436	239426	114698	101274	173068	259464	106735	176940	142085	59566.5	247990	222446	143533	159313	277606	236675	142206	1.49513	0.580268	0.0149643	0.703704	0.507328
Com_8725_pos	2-(Pentadecanoyloxy)-3-(tetradecanoyloxy)propyl (15Z)-15-tetracosenoate	C56 H106 O6	874.799	0.994	Full match	No results	279414	251722	100566	103175	177408	246464	109586	121360	60887.2	264835	259508	53139.5	16266.9	82137.6	56247.4	69399.5	113932	56906.5	76869.9	82450.7	65926	101360	72132.2	92980.4	80165.9	2.76679	1.46821	0.000224177	0.848148	0.822012
Com_2381_neg	Sulfuric acid	H2 O4 S	97.9672	10.958	Full match	No results	277116	124811	571951	345444	295765	154664	397988	168380	167671	299056	87007	519092	185283	490471	271014	447995	373864	449086	322042	136844	379199	363230	669602	232590	364946	1.10394	0.142664	0.308764	0.451852	0.463717
Com_686_neg	4-tert-Octylphenol monoethoxylate	C16 H26 O2	250.193	13.407	Full match	No results	274299	250524	414617	1.58615e+06	860630	1.10072e+06	815826	409091	1.93215e+06	189905	532261	1.60895e+06	377817	2.49047e+06	1.54025e+06	994311	3.10422e+06	3.18993e+06	1.11645e+06	1.86403e+06	1.83059e+06	3.29192e+06	1.15667e+06	978604	1.09845e+06	0.518449	-0.947726	0.00520971	0.798148	0.950281
Com_9244_pos	D-Thevetose	C7 H14 O5	178.083	1.042	Full match	No results	271730	99541.3	76425.4	80641	77604.8	58316.7	100184	98967.4	67735.2	85823.5	94822.6	41915.6	69476	99623.6	70538.1	113561	62461.6	90435	79104.6	74436.6	69254.6	77067.8	67234.5	76219.4	88351.7	1.46911	0.554942	0.00887968	0.722222	0.332818
Com_943_pos	4,6-Dioxoheptanoic acid	C7 H10 O4	158.058	11.385	Full match	No results	271638	261343	228191	211521	267777	218511	256179	244951	251299	246790	258780	198734	234508	167821	164600	149328	147620	138596	195515	161917	189230	173750	188987	188333	144834	0.149001	-2.74661	0.000317531	0.527778	1.39475
Com_907_pos	UNII:Z5JO63XGNK	C17 H26 O2	262.193	13.315	Full match	Invalid mass	268138	164852	146266	146626	193956	166048	153374	142337	154198	135955	162047	121044	157310	3.51919e+06	2.72822e+06	2.3038e+06	2.11305e+06	4.79913e+06	2.33891e+06	1.14901e+06	1.70092e+06	2.58065e+06	1.51057e+06	1.77375e+06	2.52014e+06	0.0855304	-3.54742	8.95e-16	0.990741	2.6096
Com_7018_pos	doramapimod	C31 H37 N5 O3	527.291	14.336	Full match	No results	266727	303756	256963	299198	213592	598371	393533	375843	390264	357494	408817	446828	419497	306665	238693	212076	220862	289419	183859	133892	329801	278710	241345	205778	249499	2.26374	1.17871	7.41e-11	0.959259	0.740907
Com_3415_neg	Carboprost	C21 H36 O5	368.256	11.843	Full match	No results	266455	53241.3	49682.6	118566	101107	112275	200953	33130.6	68796.7	33995.4	84004.7	41842.2	54868.3	65160	100510	53377.2	57102.1	55433	113933	39732.3	38848.8	48191.2	332583	32683.5	110695	1.41482	0.500615	0.0412036	0.659259	0.580522
Com_6119_pos	(2S,3R,4E)-3-Hydroxy-2-[(15Z)-15-tetracosenoylamino]-4-octadecen-1-yl 5-acetamido-3,5-dideoxy-6-[(1S,2S)-1,2,3-trihydroxypropyl]-L-threo-hex-2-ulopyranonosyl-(2->3)-[beta-D-galactopyranosyl-(1->3)-2-acetamido-2-deoxy-beta-D-galactopyranosyl-(1->4)]-beta-D-galactopyranosyl-(1->4)-beta-D-mannopyranoside	C79 H141 N3 O31	1627.96	14.37	Full match	No results	265237	383424	554865	331725	409577	256785	411558	382064	475696	404198	322285	569691	299401	335151	364567	535427	531683	428932	263481	381281	380743	412124	309619	618812	301522	1.41943	0.50531	0.000168524	0.725926	0.538286
Com_5290_pos	callystatin A	C29 H44 O4	456.322	14.035	Full match	No results	263935	134747	134483	174232	236598	157326	329829	192273	241885	108242	187337	158314	123517	144143	134984	425596	602435	143165	140727	91701.8	186873	136134	223951	113983	153368	1.36931	0.453453	0.000600018	0.738889	0.538336
Com_930_neg	Taurochenodeoxycholic acid	C26 H45 N O6 S	499.296	12.673	Full match	Full match	263329	33502.4	45361.5	21006.1	6584.06	128491	520697	345389	25371.3	1.99698e+06	109285	48513.9	471794	156843	358182	2.94294e+06	12372.3	3626.92	290499	208353	14494.8	90320	157472	209665	473018	1.17518	0.232878	0.614192	0.457407	0.35871
Com_2022_pos	3-Indolepropionic acid	C11 H11 N O2	189.079	10.477	Full match	No results	259630	145366	113499	133039	303569	134727	128699	155818	129734	329466	129305	77921.9	70136.3	121285	240312	221986	3.27164e+06	148238	148236	139931	158177	110064	215718	156443	203034	0.668294	-0.581445	0.879451	0.557407	0.562776
Com_6576_pos	ibufenac	C12 H16 O2	192.115	11.626	Full match	No results	258894	125129	203124	242107	183840	332070	270173	208304	261270	187256	257436	237827	192919	159775	192975	117419	197436	184381	209190	156294	472635	208413	483078	117186	224998	1.53224	0.615644	9.81e-05	0.809259	0.477679
Com_1951_neg	Triundecanoin	C36 H68 O6	596.501	15.187	Full match	No results	256159	172345	174367	140599	189643	189806	279982	98352.3	277485	293124	229420	373022	214906	572258	158328	157755	351957	217562	338217	92066.2	130006	186162	914599	491268	728334	0.827327	-0.27347	0.848017	0.555556	0.186405
Com_5297_pos	Pregnane-3,20-dione	C21 H32 O2	316.239	15.653	Full match	No results	256015	429094	201447	169165	222377	467402	232943	84204.6	135812	457724	801680	283569	181885	129709	160213	300435	376370	402587	112411	299813	289814	259622	196081	201147	175851	1.4025	0.488003	0.104189	0.637037	0.235705
Com_11653_pos	Cinnamyl alcohol	C9 H10 O	134.073	15.201	Full match	No results	255975	25202.5	35687.7	52874	51276.1	58808.2	53879	37918	59426.1	49325.1	53626	61632.4	47996.6	42063.5	55957	57820.1	83614	40014.1	50307.4	33109.5	65428.2	44794	35628.1	23340.9	48822.3	1.77012	0.82385	0.00291763	0.761111	0.494032
Com_8082_pos	Fesoterodine	C26 H37 N O3	411.276	12.307	Full match	No results	255751	111056	145738	136037	162229	114859	30348.3	194652	153160	159842	108629	169053	204036	103083	157116	125419	108514	62916.3	131092	127228	131296	107159	123254	136400	158924	1.283	0.359523	0.085969	0.785185	0.238745
Com_10182_pos	1,3-Bis[(11Z)-11-octadecenoyloxy]-2-propanyl (9Z,12Z)-9,12-nonadecadienoate	C58 H104 O6	896.782	1.008	Full match	No results	254813	213780	164902	144253	205093	226844	166030	174239	138340	168922	242517	147578	23704.9	29878.6	34568	43402.8	60393.1	60682.1	52581.1	53050.1	25299	69299.1	43673.3	21354.6	23304	6.77882	2.76103	2.67e-12	0.97037	1.73273
Com_511_neg	Indole	C8 H7 N	117.058	7.382	Full match	No results	252805	74139.5	14411.6	72134.4	197463	75275.6	68310.7	48678.3	81093	680940	66492.9	24950.6	4563.72	60628.4	47961	47882.3	6.11521e+06	4669.88	100693	83827.1	66186.3	32229.2	166660	38389	68772.9	0.478845	-1.06237	0.981646	0.522222	0.0264767
Com_2498_neg	1,3-Dihydroxy-2-propanyl icosanoate	C23 H46 O4	386.338	15.505	Full match	No results	252695	130175	172489	137738	138222	192056	6869.68	8279.65	361523	112782	125348	151661	100374	236604	116783	142020	171778	193639	148905	165917	155013	151573	150721	143019	124769	0.894077	-0.161529	0.225656	0.601852	0.464815
Com_3215_pos	4-(5,6-Dihydroxy-6-methyl-1-hepten-2-yl)-1-methyl-1,2-cyclohexanediol	C15 H28 O4	272.198	13.907	Full match	Invalid mass	252253	284369	258171	228140	320808	285247	282888	242036	276785	271071	310301	238831	247430	205256	224864	219773	214111	251430	251957	208690	259794	240778	249746	195565	283547	1.25762	0.330693	0.00127722	0.794444	0.314115
Com_5199_pos	AMCC	C7 H12 N2 O4 S	220.051	1.355	Full match	No results	252196	60181.9	128967	805847	35944.7	47016.7	37332.1	68817.1	317525	63873.9	183707	38913.9	52624.3	50046.4	75315.6	77574	105838	40990.2	122460	91307.4	128348	78755.5	97892	32806.5	48431.1	2.50245	1.32334	0.00103612	0.731481	1.10658
Com_3242_neg	.alpha.-Aminoadipic acid	C6 H11 N O4	161.068	1.067	Full match	No results	252195	344200	198284	229716	233410	207941	179895	191772	170293	330142	259213	127263	125180	170696	169300	104210	170256	115477	119159	137026	185131	119606	109149	99864.6	93004	1.16993	0.226422	0.0877235	0.659259	0.221884
Com_4403_pos	1-Octenylsuccinic anhydride	C12 H18 O3	210.125	12.931	Full match	No results	250757	273655	161449	184271	248806	799919	381504	152061	183131	204428	202726	177453	157804	137274	158366	200910	120206	100986	155846	107683	123273	103152	123692	100770	158819	1.79728	0.845811	0.000167643	0.894444	0.51709
Com_3498_pos	2H-Pyran	C5 H6 O	82.0418	7.966	Full match	No results	249955	314366	273758	304558	330732	302108	1.68546e+06	225135	273029	284594	281320	252317	247704	212693	178033	232279	197930	1.14846e+06	260294	198118	226625	209370	226905	212707	987179	1.42348	0.509424	0.00807749	0.833333	0.439359
Com_5695_pos	4-Methoxybenzaldehyde	C8 H8 O2	136.052	10.629	Not the top hit	Full match	247296	217750	147314	180261	162385	303564	279909	151633	272007	162981	285545	157348	213065	213788	222955	142413	347896	238113	462699	170218	242989	630888	279875	130171	181546	1.1581	0.211761	0.0223577	0.685185	0.375723
Com_1991_neg	Glycitein 4'-O-glucuronide	C22 H20 O11	460.101	1.294	Full match	No results	245690	330037	205762	161043	134148	216456	226743	331067	285282	466569	240296	153150	168718	369068	678562	484405	519757	309422	651119	572656	424422	517250	591885	518529	475344	0.570405	-0.809942	2.68e-05	0.87037	0.760229
Com_8164_pos	VIRILON	C27 H40 O3	412.297	13.973	Full match	No results	243318	163725	160209	387717	147453	146468	188732	182178	136850	101108	345074	179576	167544	196971	196679	78606.7	248734	158074	165533	182024	230414	207885	211810	137814	97289.5	1.53698	0.620094	0.000253412	0.731481	0.55974
Com_2140_neg	2-(11,17-Dihydroxy-10,13,16-trimethyl-3-oxo-4,5,6,7,8,9,10,11,12,13,14,15,16,17-tetradecahydro-3H-cyclopenta[a]phenanthren-17-yl)-2-oxoethyl acetate	C24 H34 O6	418.235	11.952	Partial match	Full match	239828	1.12717e+06	194398	150419	192328	204474	198973	152351	72027.8	258744	253886	132753	213376	158147	156706	187150	149089	127911	152977	104907	102710	103171	126959	144528	132410	1.83771	0.877906	0.0160716	0.790741	0.611882
Com_2216_neg	dilauroyl peroxide	C24 H46 O4	398.339	14.034	Full match	No results	238624	159828	214609	278298	408431	240172	439383	247733	207958	239957	233459	378018	116757	209007	236272	199995	275481	186809	324420	146037	183876	159712	750212	207421	339583	1.20195	0.265371	0.045862	0.694444	0.364077
Com_7280_pos	1-(Octadecyloxy)-3-(tetradecanoyloxy)-2-propanyl (5Z,8Z,11Z,14Z)-5,8,11,14-icosatetraenoate	C55 H100 O5	840.759	1.007	Full match	No results	234949	161845	217473	222997	306241	276047	160726	425576	534766	205762	282966	377389	273306	48412.5	38177	46219.1	40832.3	51542.5	43725.8	44179.2	40992.1	38638.3	41109.8	34601	37759.6	9.35263	3.22537	3.39e-21	1	1.99518
Com_4327_pos	(2S)-3-[(5Z,8Z,11Z,14Z,17Z)-5,8,11,14,17-Icosapentaenoyloxy]-1,2-propanediyl (7Z,10Z,13Z,16Z,7'Z,10'Z,13'Z,16'Z)bis(-7,10,13,16-docosatetraenoate)	C67 H104 O6	1004.79	0.958	Full match	No results	234327	297076	78277.2	101526	98971.3	217665	133880	101313	54093.1	196036	179636	62081.5	13242.8	727505	680733	857843	743632	812137	704313	571552	806871	593350	626002	563386	691641	0.249163	-2.00484	1.1e-06	0.998148	1.74076
Com_4715_pos	FARNESYL ACETONE	C18 H30 O	262.229	15.294	Full match	No results	232367	168086	408858	655779	494495	436269	574210	342084	470667	140577	217158	694959	294490	465261	403478	327603	438705	583372	414135	380463	680116	539979	358541	307406	260580	1.23956	0.309833	0.181978	0.631481	0.28989
Com_4551_pos	Sorbicillin	C14 H16 O3	232.11	10.63	Partial match	Full match	232115	196930	73422.3	100494	100599	386644	322654	113708	199690	71890.4	211733	150698	261207	242487	199529	111697	376767	179078	616386	169906	178965	924507	334757	71947.4	116406	0.960239	-0.0585353	0.568329	0.544444	0.395878
Com_2930_neg	PROPYLENE GLYCOL DILAURATE	C27 H52 O4	440.385	14.249	Full match	No results	228797	186868	208625	202317	303577	208645	247390	50143.8	372678	147696	204554	230863	243037	105254	252967	184849	197751	198739	360166	129075	92192.5	153248	259760	211918	269710	1.28174	0.3581	0.144162	0.662963	0.365838
Com_11870_pos	(3alpha,4alpha,5alpha,9beta,11alpha,13alpha,14beta,16beta,17Z)-16-Acetoxy-3,11-dihydroxy-4,8,14-trimethyl-22-oxo-18-norcholesta-17,24-dien-21-oic acid	C31 H46 O7	530.323	14.586	Full match	No results	228260	195629	120299	134444	64056.8	257695	237140	159812	142988	157430	184165	137168	95414.6	120834	97358.7	93973.7	123094	92467.2	190801	95975.4	144943	139815	126924	135535	122831	1.76615	0.820605	1.18e-05	0.837037	0.58584
Com_70_neg	Stearic acid	C18 H36 O2	284.271	2.229	Full match	Full match	226625	200511	148885	112323	162331	143158	168379	154697	160331	226853	156007	119588	161111	132915	136819	123312	95181.7	81758.2	135716	118801	124195	112490	122272	125355	120768	0.0394541	-4.66368	0.217078	0.901852	0.607794
Com_1695_neg	4-phenylbutanic acid-O-sulphate	C10 H12 O5 S	244.04	8.994	Full match	Invalid mass	225830	87703	108563	114570	112898	628011	141745	171525	722578	199375	145005	514627	430967	362876	365213	674087	253972	366285	592181	42067.1	566661	194355	441591	362606	108421	1.54824	0.630631	0.0286794	0.653704	0.857947
Com_1183_neg	9-Chlorohexadecafluoro-3-oxanonane-1-sulfonate	C8 H Cl F16 O4 S	531.902	12.603	No results	Full match	225640	143128	1.0547e+06	14923.5	197476	409190	372916	73926	41580	132817	246853	64399.4	89979.9	200571	71332.8	276281	60025.3	53977.3	197811	59703.5	12321.8	25947.2	349618	33788.4	63403.1	0.867763	-0.204627	0.931472	0.512963	0.729291
Com_4635_neg	(1R,2R,6S,7S,8R,10S,11S,12R,16R,18R)-6,7-Dihydroxy-8-(hydroxymethyl)-16-isopropenyl-4,18-dimethyl-14-[(1E,3E)-1,3-nonadien-1-yl]-9,13,15,19-tetraoxahexacyclo[12.4.1.0~1,11~.0~2,6~.0~8,10~.0~12,16~]nonadec-3-en-5-one	C30 H40 O8	528.27	10.615	Full match	No results	225397	22390.7	24073.6	31924.1	34478.2	56940.5	50927.9	45765.8	75777.9	18519.5	31029.7	25342.5	63779.2	78117.8	73375.8	54549.7	43839	57464.1	48369.7	93572	15150.2	35071.7	96454.3	38705.7	98781.8	1.0563	0.0790138	0.960798	0.540741	0.0359939
Com_5768_pos	Benzylideneacetone	C10 H10 O	146.073	13.977	Full match	No results	225280	149594	141152	143650	175229	202925	238362	156617	182639	177286	166631	148461	142984	601260	513632	385432	280986	413587	521835	451515	359311	606078	410789	357807	390345	0.664795	-0.589018	0.767309	0.527778	1.05249
Com_2707_pos	3-[(3-Hydroxytridecanoyl)oxy]-4-(trimethylammonio)butanoate	C20 H39 N O5	373.282	11.964	Full match	No results	224583	329929	624212	1.4919e+06	389770	1.05176e+06	340701	430415	332203	125301	389045	114912	158403	213571	166082	414608	639162	288964	761380	163301	611678	1.75223e+06	657797	162489	636191	1.09526	0.131275	0.507171	0.531481	0.380539
Com_2428_neg	Eugenol	C10 H12 O2	164.083	10.174	Full match	No results	222409	251700	194733	385985	308037	164969	181197	140118	171299	120051	100520	139247	152481	236545	123894	103899	93162.7	165898	617247	145238	226670	336216	190716	142884	183528	0.962681	-0.0548698	0.576039	0.496296	0.193703
Com_9921_pos	SULFOSERINE	C3 H7 N O6 S	185	0.87	Full match	No results	222265	274674	234627	241232	308852	215562	244832	237964	227913	300334	223322	282567	167436	37129.1	52741.6	45785.7	54017.4	40019.4	40824.1	43748.4	29657.7	63415.6	39484.3	49320.9	42846.9	7.60815	2.92754	3.52e-23	1	1.85896
Com_3445_neg	3,3'-Diisopropyl-6,6'-dimethyl-2,2',5,5'-biphenyltetrol	C20 H26 O4	330.182	10.644	Partial match	Full match	221277	230019	144653	133845	153243	122575	275020	193329	199192	222055	201082	146291	92863.6	152755	84159	133978	268322	185618	133069	122836	149544	133585	149244	172669	154342	1.44678	0.532844	0.00198772	0.766667	0.682375
Com_7430_pos	TBHQ	C10 H14 O2	166.099	8.6	Full match	No results	221059	198103	120420	214040	147202	228131	256263	128017	128114	182955	187372	125481	357953	278678	401648	156140	127051	137340	151749	205784	196567	191568	296311	85807.4	96263.2	1.42274	0.50867	0.00071936	0.751852	0.452712
Com_1168_neg	Salicylic acid	C7 H6 O3	138.031	4.502	Full match	No results	220192	470200	146795	811475	253808	210207	193281	1.2493e+06	159724	363888	143152	148263	130858	151571	528565	232368	163048	147085	532585	163487	123660	162579	165852	178631	171788	1.13664	0.184779	0.701898	0.512963	0.174997
Com_2010_neg	(2R)-1-(Decanoyloxy)-3-hydroxy-2-propanyl tridecanoate	C26 H50 O5	442.365	13.393	Full match	No results	219693	122902	644613	407512	514017	403902	391899	311115	222840	261613	318795	564389	340004	176586	543673	418106	474468	384148	594230	227937	202831	240489	451162	242986	447572	1.24203	0.312701	0.0698113	0.624074	0.495528
Com_1143_neg	5beta-cholanoic acid	C24 H40 O2	360.302	15.024	Full match	Invalid mass	219642	370175	644552	608010	637627	666533	507548	627639	983726	198514	295580	805432	412489	1.15448e+06	791353	721620	907741	1.3544e+06	518536	949247	571903	695333	562783	898780	767481	0.793172	-0.334294	0.251551	0.653704	0.283261
Com_8010_pos	N-myristoylglycine	C16 H31 N O3	285.23	14.954	Full match	No results	218807	220387	201392	317297	192439	172392	199725	209515	267165	226903	169825	237855	70697.6	160480	186494	177803	255829	263714	174264	176134	394605	254227	265373	108972	208058	1.34178	0.424152	0.00424735	0.714815	0.444956
Com_10879_pos	6alpha-hydroxy-6-deoxocastasterone	C28 H50 O5	466.365	15.603	Full match	Invalid mass	218772	268981	171904	126339	186121	296021	155425	119234	243649	159148	227174	179529	183117	164485	207510	139987	163904	184396	151503	115124	136813	195267	163330	107052	223552	1.7043	0.769179	1.28e-06	0.82037	0.602717
Com_4140_neg	3-Hydroxypentadecanoic acid	C15 H30 O3	258.219	13.168	Full match	No results	217951	25379.2	19485	40209.5	35567.6	56278.4	145099	17099.5	53437.8	53832	51559	14921.1	19968.7	14657.7	60695	46059.1	29268.7	17962.3	35730	37059.6	16965.1	28801.7	203492	21344.1	185809	1.28106	0.357335	0.243597	0.633333	0.404735
Com_536_neg	(.+/-.)-Tartaric acid	C4 H6 O6	150.016	0.985	Full match	No results	217251	88867.1	136050	128377	137759	145661	147975	199340	126198	246073	124501	170826	102905	243008	219785	170647	166594	158566	216135	140407	213397	167136	128744	121159	207625	0.570794	-0.808957	0.895735	0.492593	0.152359
Com_2492_pos	Ginkgoic acid	C22 H34 O3	346.25	14.281	Full match	No results	216780	86428.1	85094.2	106017	120467	96466.6	183567	88265	98882	124907	110990	132404	90238.1	299118	251440	125956	211839	899311	255683	947371	1.11908e+06	2.46633e+06	115341	143795	554036	0.384193	-1.3801	0.297043	0.551852	1.20942
Com_9234_pos	Myxalamid A	C26 H41 N O3	415.308	14.548	Full match	No results	216555	27603.5	25302.8	23999.1	27683.1	113753	91584	294217	24363.5	344520	236074	30961.7	28064.1	56387.4	116410	107204	26195.3	24232.4	189435	91302.7	26022.7	28497.7	35601.3	42317.2	64835.9	2.79976	1.4853	0.00764925	0.744444	0.770194
Com_5423_pos	Propofol	C12 H18 O	178.136	13.793	Full match	No results	215121	244630	355125	219991	652289	686246	371044	91952.4	172918	203753	220864	192359	317726	212617	390004	342098	227615	151970	216061	89347.6	228192	372403	208990	135308	344350	1.62881	0.70382	0.00682616	0.716667	0.516491
Com_736_neg	Falcarindiol	C17 H24 O2	260.177	11.27	Full match	No results	214936	42811.2	30435.4	74687.8	58571.9	45247.1	96306.3	27040.8	52141	88641	52383.9	38256.6	81321.3	73999.7	73317.6	41556.8	69879.1	47721.8	63897.8	52188	83821	49024.2	85894.4	27954.9	53029.9	7.90015	2.98188	0.0556402	0.701852	0.852942
Com_7573_pos	1-oleoyl-sn-glycero-3-phosphoethanolamine	C23 H46 N O7 P	479.301	14.006	Full match	No results	213607	164981	111191	94178.3	108667	244395	181749	98145.9	220288	230059	199940	116021	142578	214831	222940	219833	162305	292137	311988	281574	183109	413935	155170	200341	362929	1.19056	0.25164	0.0600381	0.627778	0.532022
Com_2029_pos	Aniracetam	C12 H13 N O3	219.089	10.124	Full match	No results	213052	92526.7	41162.6	105219	248130	117245	88842.9	52773.9	101265	315462	121469	55425	38237.5	62314.7	73032.6	78769	3.2521e+06	42483.1	100312	73406.3	120313	70864.5	175565	54816.3	102123	0.707401	-0.499401	0.184522	0.638889	0.423805
Com_2295_neg	Pregnane-3,3-diol	C21 H36 O2	320.271	12.59	Full match	No results	212209	255544	176695	278489	340983	262119	445282	232676	261023	266999	256317	216142	215377	248044	609929	366525	393919	263259	256686	319998	177158	205409	327951	249370	228598	0.958839	-0.0606401	0.411446	0.535185	0.165268
Com_6199_pos	2-(Benzhydryloxy)-N-methylethanamine	C16 H19 N O	241.146	7.981	Full match	No results	211753	113851	338745	22715.8	14165.2	26580.5	140440	10911	688989	106942	325241	473894	70916.1	19535.2	9843.01	10077.7	10082.8	10873.7	22539.6	17189.2	11032.3	11072.2	10891.9	11544	11041.5	20.1646	4.33375	2.83e-06	0.974074	2.14552
Com_2924_pos	Tetraacetylethylenediamine	C10 H16 N2 O4	228.111	1.08	Full match	Invalid mass	211712	315085	281011	135600	196396	326015	166448	224528	105220	289686	309852	283476	24002.7	450923	300498	579712	768044	238265	308992	236317	596683	223767	230159	268543	328984	0.680207	-0.555955	0.19174	0.566667	0.633473
Com_6438_pos	asp-ser	C7 H12 N2 O6	220.069	1.247	Full match	No results	211140	192520	343008	356250	219139	381864	153024	247747	172315	443409	292798	176307	145504	493963	314484	550526	345644	324478	556272	239017	334978	355873	365578	480694	270892	0.940587	-0.0883663	0.433931	0.466667	0.724864
Com_5838_pos	(3alpha)-3-Hydroxycholan-24-oic acid	C24 H40 O3	376.297	14.999	Full match	Invalid mass	210783	135719	128381	182972	132711	167855	449841	228676	153672	132476	197971	222682	145429	204077	194055	244410	275929	259535	249183	273710	72086.8	223083	303736	179542	199466	0.968982	-0.0454583	0.94101	0.559259	0.305143
Com_5837_pos	Methyl undecenate	C12 H22 O2	198.162	15.772	Full match	No results	209827	109489	327556	398380	202537	257135	542425	137464	312917	104207	246431	509861	166763	156994	326652	221240	495396	360596	250970	134519	339031	288869	297812	233444	358732	1.35205	0.435146	0.0324024	0.664815	0.552297
Com_6248_pos	(2S)-1-Hydroxy-3-(pentadecanoyloxy)-2-propanyl (6Z,9Z,12Z,15Z)-6,9,12,15-octadecatetraenoate	C36 H62 O5	574.458	14.605	Full match	No results	209568	187120	246189	167049	240565	259182	661596	325145	206898	188434	201124	333940	254389	190398	144951	389224	256473	221844	242038	361849	250153	289557	307727	439356	178059	1.58651	0.665859	8.3e-05	0.753704	0.605486
Com_2450_neg	Calcitriol	C27 H44 O3	416.328	15.37	Full match	Full match	209107	154239	287504	297718	644879	408840	155830	49016.9	279462	103548	187062	105454	159799	173425	133906	125517	207834	80291.7	399214	66421.6	161531	181073	247484	88242.7	146629	1.85154	0.888727	0.00280093	0.768519	0.940727
Com_2037_neg	D-Glucono-delta-lactone	C6 H10 O6	178.047	1.013	Full match	No results	208995	338698	196981	131577	106754	217658	222331	265146	200574	341015	358189	116483	86196.4	454156	732070	559251	597830	476252	342119	331320	371956	568886	319354	406559	483029	0.56439	-0.825235	0.000565418	0.824074	0.834711
Com_2700_pos	4-Oxocyclohexanecarboxylic acid	C7 H10 O3	142.063	7.967	Full match	Invalid mass	208191	201259	208617	206986	221974	225063	2.58425e+06	174580	187340	193559	201526	167997	138978	168218	155392	174825	204093	1.77865e+06	177170	145324	193732	167165	176330	139241	1.63268e+06	1.27535	0.350889	0.0761253	0.788889	0.488677
Com_174_pos	Phenylalanylphenylalanine	C18 H20 N2 O3	312.147	8.375	Full match	Invalid mass	205425	331084	261463	350822	246840	306062	209373	173238	314970	321570	344593	209453	196958	6.13581e+07	5.89455e+07	5.94808e+07	6.42913e+07	9.06822e+07	5.19306e+07	7.53623e+07	4.27982e+07	5.92614e+07	5.71031e+07	7.08589e+07	4.81584e+07	0.00754888	-7.04952	3.05e-28	1	5.03065
Com_2354_pos	Docosahexaenoic acid ethyl ester	C24 H36 O2	356.271	12.857	Full match	Full match	204661	233832	191698	127036	314452	410589	170224	136977	155408	149107	142152	133467	234578	618843	86114	89047.2	70263.8	765610	746319	78180	418816	112007	202732	498010	79570.6	0.758722	-0.398357	0.0250366	0.685185	0.679548
Com_6951_pos	Phenylethyl alcohol	C8 H10 O	122.073	11.272	Full match	No results	204194	147699	100354	103504	127005	175895	204938	93627.9	146772	137241	211585	128685	188080	167502	163403	90608.3	150733	171227	316051	142640	170039	470156	168966	93573.3	155797	1.21492	0.280866	0.00799312	0.688889	0.47191
Com_1969_neg	Benzyl formate	C8 H8 O2	136.052	7.525	Full match	No results	203648	139154	87337	73261.8	115920	91425.2	106727	92445.4	182656	133408	100801	65408	141152	769317	154484	85318.7	771060	265396	274527	357992	70578.2	220056	71013.3	81283.4	192500	0.684415	-0.547057	0.61539	0.514815	0.415197
Com_2872_pos	MYRISTOYLLEVOCARNITINE	C21 H41 N O4	371.302	12.678	Full match	No results	203454	166322	307882	160435	156392	247291	141434	1.25028e+06	374875	99114.8	402115	244797	195213	542057	675550	589728	946984	1.14285e+06	1.34696e+06	652126	1.64147e+06	1.97964e+06	1.13413e+06	528950	745208	0.562695	-0.829576	0.168785	0.566667	1.25054
Com_3336_pos	Sinapyl alcohol	C11 H14 O4	210.089	10.497	Full match	Invalid mass	202001	70605.5	114107	101623	488300	217124	465341	176819	408384	276901	493808	110823	79610.2	111452	111288	495819	134852	68582.3	160344	645936	200329	76068.9	186770	44374	179175	1.27707	0.352836	0.0498158	0.698148	0.435649
Com_1378_neg	D-Glucopyranuronic acid	C6 H10 O7	194.042	0.974	Full match	No results	201644	267974	126597	127022	181857	163872	182732	217936	142473	131142	158664	94739.1	153678	1.03062e+06	948996	534259	755542	522865	877193	1.22275e+06	528737	634314	1.63866e+06	921533	665845	0.277175	-1.85113	9.36e-13	0.972222	1.50984
Com_5812_pos	1'-Hydroxy-gamma-carotene glucoside	C46 H68 O6	716.499	12.749	Full match	No results	200645	326326	317722	595777	191504	423501	196844	241656	247437	293624	445454	660196	409350	309342	195914	129165	303205	113494	169100	168407	239945	93575.3	115804	226295	570925	1.9846	0.98885	6.14e-05	0.842593	0.621482
Com_8583_pos	Korec	C25 H30 N2 O5	438.214	14.404	Full match	No results	199898	411377	316939	211472	331571	357605	311311	368316	359209	292325	348015	219135	329048	195420	226499	277016	228874	175913	289542	210108	330058	255844	207828	257637	236965	1.78324	0.834503	2.04e-08	0.894444	0.563631
Com_4830_pos	O-pentadecanoylcarnitine	C22 H43 N O4	385.318	12.847	Full match	No results	198455	231949	132675	135349	154162	1.08952e+06	181364	157032	165578	142002	429113	142202	128100	104515	92996.4	152912	139233	83439	209014	83296.3	206156	190624	143686	76488.2	150971	2.31433	1.2106	0.000104624	0.812963	0.814688
Com_6851_pos	2-[(11Z,14Z)-icosadienoyl]-sn-glycero-3-phosphoethanolamine	C25 H48 N O7 P	505.317	14.126	Full match	No results	196422	115646	123996	137300	85036.8	166707	215535	114274	192465	133956	213671	167847	202063	223737	227937	209735	153587	360400	381474	224431	181388	254494	203094	129393	207280	1.08929	0.123389	0.0391607	0.57963	0.63836
Com_2943_pos	Benzoic acid	C7 H6 O2	122.037	7.073	Full match	Invalid mass	195795	241699	211652	180046	2.66681e+06	235703	235751	194374	263473	265773	261721	205557	191082	181462	183587	199347	191083	173821	200585	174949	192897	194547	173015	184413	172850	2.88025	1.52619	0.000519639	0.911111	0.641551
Com_4089_pos	3-[(3-Acetamido-3-deoxyhexopyranosyl)oxy]-4,6-diamino-2-hydroxycyclohexyl 2,6-diamino-2,3,6-trideoxyhexopyranoside	C20 H39 N5 O10	509.272	13.328	Full match	No results	192860	113319	309226	331371	129474	110844	331451	95016.1	108955	191640	200632	79403.2	1.0632e+06	275384	351445	705451	73578.7	68663.3	263030	217706	90397.4	82479	133793	90902.6	85655.2	1.38651	0.471455	0.0422494	0.714815	0.474876
Com_4693_pos	3,4-Dihydrocadalene	C15 H20	200.156	13.848	Full match	No results	192725	240422	471623	208296	236403	109972	216766	190157	65275.1	221155	314860	55090.8	954482	383625	297867	383982	61445.5	103400	352922	205327	132422	166184	271486	178873	103431	1.52933	0.6129	0.0222203	0.685185	0.660995
Com_6379_pos	Polidocanol	C30 H62 O10	582.433	14.528	Full match	No results	190664	230426	306193	118041	141787	210776	236325	137499	152035	561911	203948	233716	59744.1	127831	153141	228049	69213.9	224147	175051	139581	122716	79324.2	149002	112771	194299	2.11573	1.08116	0.000534992	0.825926	0.568995
Com_2397_neg	EDDA	C6 H12 N2 O4	176.079	1.512	Full match	No results	190460	281407	200276	188038	196147	170767	228359	222793	261490	299147	232526	247818	725054	77778.2	80262.6	79452.8	76857.2	66010	86662.1	80334.3	67180.1	63438.4	80501.2	90925.5	89945.4	3.34144	1.74047	4.87e-11	0.975926	1.48929
Com_2965_pos	(1S,5R)-5-Isopropenyl-2-methyl-2-cyclohexen-1-yl beta-D-glucopyranoside	C16 H26 O6	314.172	13.121	Full match	Invalid mass	190260	187929	156793	172654	186751	168797	179013	138285	176448	169520	159626	140168	156618	105444	106812	120042	104480	92854.3	123694	96545.2	121137	120952	100552	105314	120905	0.596695	-0.744934	0.0323927	0.522222	0.62824
Com_9496_pos	1-hexadecanoyl-sn-glycero-3-phosphoethanolamine	C21 H44 N O7 P	453.285	13.865	Full match	No results	190171	184202	181834	180265	111135	69375.2	109430	160951	81606.5	131493	344728	64678.1	303936	131458	174467	155679	129713	44793.5	220804	59999.9	120320	225271	169857	98115.3	75235.4	1.62508	0.700509	0.0027073	0.731481	0.555972
Com_4129_pos	Dihydrojasmone	C11 H18 O	166.136	11.859	Full match	No results	189162	55085.7	69558.6	42476.2	71521.1	135397	300269	85007.8	93213.7	104900	340423	29300.2	100215	30739.3	127689	110122	77781.4	64761	45236.2	52093.7	31580.2	33456	110399	68349.2	59240.4	2.05573	1.03965	0.457519	0.516667	0.385942
Com_2700_neg	D(+)-Phenyllactic acid	C9 H10 O3	166.063	4.309	Not the top hit	Full match	188731	187614	141110	206038	221761	132095	186653	195525	194402	296288	176430	104135	582390	254051	196950	167395	179004	135034	299076	353297	139843	187802	234925	157330	142279	1.20069	0.26386	0.174334	0.624074	0.386805
Com_3464_neg	1-[(9Z)-hexadecenoyl]-sn-glycero-3-phosphocholine	C24 H48 N O7 P	493.315	14.45	Full match	No results	188454	207338	141444	59394.1	133153	183659	127689	230598	185098	255020	346855	168267	111265	181664	164058	199611	95070.1	124635	170220	122202	92626.7	89683	182346	220432	213007	1.28905	0.366306	0.0292413	0.675926	0.429286
Com_733_pos	11-Ketotestosterone	C19 H26 O3	302.185	13.315	No results	Invalid mass	187678	189713	168358	168773	215113	191127	175144	159191	174519	156490	176563	139045	172618	4.753e+06	3.24899e+06	2.80602e+06	2.71244e+06	6.20024e+06	2.97546e+06	1.29711e+06	2.13188e+06	3.64684e+06	1.97932e+06	2.27169e+06	3.68578e+06	0.0699717	-3.83708	7.08e-16	0.998148	2.78582
Com_4750_pos	Ethopabate	C12 H15 N O4	237.1	9.873	Full match	No results	186729	107683	204755	260550	274483	270016	288801	387413	133589	457410	214243	129435	199229	369178	592900	514428	586694	452245	722898	723648	434072	726461	428691	441343	362624	0.764194	-0.387989	0.444908	0.509259	1.15397
Com_8888_pos	elpamotide	C47 H76 N16 O13	1072.58	14.437	Full match	No results	185185	117893	66544.6	110451	111687	80778.1	135502	102738	106128	40118.8	71895.2	87180.3	132185	166397	206342	168252	231097	162164	120674	140774	144741	225831	230040	143472	148818	0.894343	-0.161099	0.8869	0.483333	0.648973
Com_7925_pos	6-Deoxy-alpha-L-mannopyranosyl-(1->3)-beta-D-xylopyranosyl-(1->4)-6-deoxy-alpha-L-mannopyranosyl-(1->2)-6-deoxy-1-O-[(2beta,3beta,16alpha,17xi)-3-(beta-D-glucopyranosyloxy)-2,16,23-trihydroxy-28-oxoolean-12-en-28-yl]-beta-D-galactopyranose	C59 H96 O27	1236.61	7.904	Full match	No results	184873	421579	227849	220307	66050.6	110221	145974	284558	24269.1	179976	329329	42725.2	60020.8	297627	251838	114667	189118	190819	372850	340679	143042	204196	169769	227861	282960	1.51174	0.596214	0.0258345	0.677778	0.979796
Com_2939_pos	Oleamide	C18 H35 N O	281.271	12.757	Full match	Full match	184777	172002	175557	160154	191386	184414	165162	320164	158656	137081	161748	276566	148590	438753	497959	526458	862892	649823	643959	505960	708387	1.25989e+06	670814	1.77749e+06	821851	0.290795	-1.78192	1.73e-14	0.985185	1.35543
Com_3329_neg	2-(3-Hydroxy-3,7,11,15-tetramethylhexadecyl)-3,5,6-trimethyl-1,4-benzoquinone	C29 H50 O3	446.375	15.577	Full match	Invalid mass	184635	260240	140060	47359	150633	153439	44472	26957.4	200901	178266	184852	99382	129989	157692	207007	99412.8	135982	130016	112213	96252.5	73948.9	150643	204283	173542	342129	1.01574	0.0225311	0.831934	0.533333	0.0884129
Com_5080_neg	4-Methylumbelliferone sulfate	C10 H8 O6 S	256.003	9.305	Full match	Invalid mass	183384	3570.52	2552.74	2112.6	2996.16	2773.21	7189.19	2676.46	2865.66	3480.73	3748.03	2162.55	7500.97	30270.1	10475.7	3278.98	35841.5	12203.8	8371.07	14344.5	2552.24	17232.3	8411.96	2423.47	13875.6	1.92749	0.946722	0.668869	0.561111	0.372563
Com_5075_pos	2-[(5Z)-5-Tetradecen-1-yl]cyclobutanone	C18 H32 O	264.245	15.776	Full match	No results	181599	182419	486552	343161	359242	384895	405865	364937	456533	134398	270750	650442	177446	344114	388101	381105	393281	500136	367052	260409	461799	513914	328039	321548	398287	1.25685	0.32981	0.125694	0.624074	0.346713
Com_1698_neg	Cyclamic acid	C6 H13 N O3 S	179.061	5.378	Full match	Full match	180530	243851	12328	163903	2893.28	59439.6	6681.93	3308.07	438197	12447.7	2954.45	2677.43	3374.7	2249.1	3821.86	18613	3177	2077.55	748070	46568.6	2010.91	5222.36	8071.99	2202.38	42892.6	0.885194	-0.175934	0.877249	0.524074	0.575851
Com_1934_pos	6-{2-[(1E)-6-Amino-3-(3-amino-3-carboxypropyl)-6-carboxy-1-hexen-1-yl]-3,5-bis(3-amino-3-carboxypropyl)-1-pyridiniumyl}norleucine	C30 H49 N6 O10	653.35	12.997	Full match	No results	179461	158481	131881	147416	177867	154515	170033	125197	161752	158074	148122	134516	126192	90968.6	81204	92755	74299.9	70592.7	87384.5	82892.1	98408.4	83449.9	81005.1	79089.6	83311.9	0.307405	-1.70179	0.00935203	0.527778	1.14222
Com_1473_neg	Diethyl sebacate	C14 H26 O4	258.182	12.195	Full match	Invalid mass	178781	284021	200622	418837	783111	363693	176135	437237	506519	279220	153663	468488	311024	269072	320497	272123	547011	683706	282143	284986	679339	868861	552350	277359	316516	0.762974	-0.390295	0.0925493	0.642593	0.359057
Com_5234_pos	trans-Anethole	C10 H12 O	148.089	13.974	Full match	No results	178289	124251	125375	186277	173983	153999	214901	154700	150815	160032	167506	157213	128416	567363	649310	412199	367191	530935	624474	458441	398895	743532	438846	454906	500154	0.531404	-0.912118	0.102019	0.542593	1.18584
Com_14089_pos	quinbolone	C24 H32 O2	352.239	14.302	Full match	No results	178180	35464.3	33282	35016.7	58450.1	37842.3	48834.5	32076.5	45059.2	33805	40843.3	40988.5	33586.2	32021.4	66301.1	41894.5	33737.7	28210.3	41273	28896.6	48428.2	35789.1	83882.1	30574.9	27718.8	1.93472	0.952127	1.79e-05	0.807407	0.739622
Com_1902_neg	9,10-Dihydroxystearic acid	C18 H36 O4	316.261	12.734	Full match	No results	177772	190194	151577	244435	192140	177979	208303	274971	314647	234005	178338	320141	363178	817818	524111	492867	253775	165520	616046	431099	300998	426692	540141	431427	398811	0.746945	-0.420926	0.114196	0.616667	0.342341
Com_2681_pos	Androstenedione	C19 H26 O2	286.192	12.929	Full match	No results	177616	147496	124350	123024	158408	127991	164698	111265	146964	137883	154750	130750	118246	130683	72991.1	91229.9	76676.4	66877.5	75711.6	71312.6	92026.5	71433.7	77021.5	68510.5	79027.8	4.49797	2.16927	0.000467955	0.988889	0.792162
Com_14127_pos	(8E)-9-(1,3-Benzodioxol-5-yl)-1-(1-piperidinyl)-8-nonen-1-one	C21 H29 N O3	343.214	10.449	Full match	No results	177292	20595.1	17225.3	15619.8	12889.3	18968	10733	9823.61	17527	17657.7	18885.1	15332.4	15487.4	13435	9418.01	9519.47	10061.5	10034.4	15602.9	11427.8	10614.8	10383.8	10510.8	10027.7	9778.53	1.343	0.425463	0.773579	0.514815	0.620705
Com_3236_pos	3-Methoxycinnamic acid	C10 H10 O3	178.063	10.678	Partial match	Full match	175865	195543	305296	160619	177378	441924	143849	389686	132816	747939	335273	121437	275192	222746	269759	1.69158e+06	213097	106288	194365	100734	114792	94223.7	119414	109453	122243	1.41064	0.496354	0.000880453	0.762963	0.693366
Com_3222_pos	epsilon-Caprolactone	C6 H10 O2	114.068	12.654	Full match	No results	175824	252982	202135	264304	312236	188192	294041	155111	213706	158742	101240	215934	188076	94580.5	86383.3	118120	91574.3	78713.3	123659	106933	109152	91155.5	99212.2	84514	161194	0.750002	-0.415034	0.683871	0.507407	0.790405
Com_3786_neg	(+-)-albendazole sulfoxide	C12 H15 N3 O3 S	281.084	1.141	Full match	No results	175432	240931	177622	112201	117597	164100	109389	106747	129057	210264	179435	82994.9	134323	168948	183351	169439	164973	119802	190294	199425	146073	191984	144024	161163	174615	0.957563	-0.0625604	0.426745	0.559259	0.133587
Com_5814_pos	1-(Octadecyloxy)-3-(pentadecanoyloxy)-2-propanyl (11Z)-11-icosenoate	C56 H108 O5	860.824	0.958	Full match	No results	175248	135646	110103	106929	95306.6	200115	96172.4	75993.4	105439	166078	208431	81080.4	21688.6	421161	302612	548353	394734	316239	357258	364431	499204	437579	387516	375830	604777	0.388927	-1.36243	7.55e-06	0.922222	1.24237
Com_8848_pos	(4S)-4-[(2E,4Z)-2,4-Decadienoyloxy]-4-(trimethylammonio)butanoate	C17 H29 N O4	311.209	10.297	Full match	No results	174572	84230.9	73527.1	278124	195197	214825	163423	77131.5	248048	51311.4	56744.7	94178.4	103623	137237	133110	41246.7	120573	106352	144950	123930	332235	235041	320027	66112.1	102080	1.5602	0.64173	0.0011307	0.724074	0.799643
Com_1407_neg	Androsterone glucuronide	C25 H38 O8	466.256	11.392	Full match	Full match	173996	299163	640905	333130	254422	217173	893705	394104	461803	383659	333148	673875	183785	441993	332869	423869	704054	826306	519153	482304	591370	1.1292e+06	814815	718306	552362	1.0835	0.115699	0.0985245	0.555556	0.603099
Com_5312_pos	L-Theanine	C7 H14 N2 O3	174.1	1.08	Full match	Invalid mass	173788	313216	269931	314868	375716	263335	357611	345151	79636.9	249116	213405	192329	150520	294475	214654	233602	711470	383115	246371	241388	274468	265963	193804	281077	273930	1.17076	0.227449	0.0590747	0.637037	0.498672
Com_10856_pos	Jasmonal	C14 H18 O	202.135	12.472	Full match	No results	173707	80942.2	79149.7	78647.3	110961	90891.5	162461	133734	105266	87751.2	80004.1	84427.3	163795	69233.8	91179.4	73158.6	73930	41936.9	254219	78656.5	45488.5	54109	93335.8	71273.3	50084.8	1.92242	0.942922	8.34e-08	0.907407	0.661839
Com_2109_neg	3alpha,7alpha,12alpha-trihydroxy-5beta-cholestan-26-al	C27 H46 O4	434.339	12.923	Full match	No results	173322	139292	177307	157694	279020	113165	359322	204173	218178	231265	557746	96402.8	373354	177540	325230	168358	217038	218903	209346	235476	229942	507078	231536	249265	221210	1.00394	0.0056762	0.779789	0.522222	0.0574244
Com_3734_pos	Salicylic acid	C7 H6 O3	138.032	7.785	Full match	Invalid mass	171322	353685	436022	355513	171121	126915	424252	391235	186974	291080	714704	597251	517218	469515	413687	286856	412453	626077	1.0872e+06	196080	1.30884e+06	177604	185494	189191	458942	1.3566	0.44	0.00458588	0.7	0.779724
Com_3747_pos	4-methylquinolin-2-ol	C10 H9 N O	159.068	10.13	Full match	No results	171237	118353	96597.8	120410	237596	121980	87568.5	88532.2	98558.3	243729	127333	92169	74850.2	112829	98823.2	83991	1.22537e+06	73828.6	116182	82492.1	133960	88613.9	135086	81818	97110.3	1.17193	0.22888	0.00159211	0.766667	0.531363
Com_6200_pos	Quinagolide	C20 H33 N3 O3 S	395.224	15.779	Full match	No results	170684	255518	603742	534830	476916	632336	337209	443065	477055	224287	561203	520639	227072	486311	301865	407667	374786	385483	341611	423531	498900	535964	392682	465054	409057	1.57261	0.653157	0.00097382	0.77963	0.521923
Com_3785_neg	Levothyroxine	C15 H11 I4 N O4	776.688	12.019	Full match	Full match	170133	326227	201230	101923	145351	194946	154284	214191	164655	230653	260483	131405	214165	159583	128373	117608	167838	143370	152645	171359	98456.8	168558	171124	141755	203525	1.36273	0.446504	0.00495767	0.777778	0.49343
Com_865_neg	Dodecanedioic acid	C12 H22 O4	230.151	8.891	Full match	Full match	169160	77282.4	87175.3	58909.7	76787	248375	467728	81697.3	93955.1	147693	1.01547e+06	49830.6	100039	111231	196813	61775.1	121494	39852	1.58108e+06	80139	68719.7	52997.9	127790	94646.8	177513	2.97985	1.57524	0.102361	0.640741	0.704845
Com_2014_pos	4-amino-5,6-dihydroxypyrimidin-2(1H)-one	C4 H5 N3 O3	143.033	2.861	Full match	Invalid mass	169097	207065	209934	156504	208091	180491	135990	144706	162541	197716	153917	150249	161619	136409	98364.3	164249	112013	161117	150564	130102	180885	145567	132303	182988	100983	1.17197	0.228938	0.000181377	0.846296	0.479511
Com_4579_neg	heptadecenoic acid	C17 H32 O2	268.239	12.068	Full match	No results	167648	48507.6	46365.3	92539.9	59757.5	56235.1	155967	64793.6	72174.5	100796	80072.1	28689.6	38871.1	76560.8	73491.1	56530.7	49695	37920.7	81680.3	62359.5	36828.9	30527.3	154960	47413.3	91198	1.35928	0.442847	0.0220346	0.712963	0.504668
Com_2137_neg	phosphonoacetaldehyde	C2 H5 O4 P	123.992	13.663	Full match	No results	167345	95049.5	25186.6	25406.3	53792.8	57565.7	58642.6	145478	48648.2	58678.2	149710	36516.6	73687.5	88315.6	124985	47156.1	71686.3	55621.1	44460.6	65284.5	37504.4	60676.2	114509	72981.9	54880.1	0.860269	-0.21714	0.852725	0.514815	0.177799
Com_13574_pos	Hexylbenzene	C12 H18	162.141	0.569	Full match	Invalid mass	166880	42725.1	113489	93520.7	29354.6	43777.3	19676.8	170018	74245	40939.9	49860.5	37173.3	119264	23857.3	14461	41129.4	20160.9	105551	8478.03	19049.6	19001.8	88314.1	30181.7	57055.2	22556.7	2.32789	1.21902	8.63e-05	0.816667	0.812773
Com_2012_pos	Ethyl levulinate	C7 H12 O3	144.079	7.821	Full match	Full match	166320	146689	155309	139394	179565	139630	133958	118417	154343	124412	156776	162753	157389	129896	129752	125521	131101	113752	141431	117431	122628	141683	126090	110666	120742	0.269828	-1.88989	8.78e-05	0.451852	0.982971
Com_7566_pos	Butopyronoxyl	C12 H18 O4	226.12	8.884	Full match	No results	166107	83872.2	78983.9	169492	108746	226361	167044	56861.6	220295	148493	113412	202083	187648	253198	239369	55146.9	120099	241970	452398	241532	269428	195919	350375	53989.5	95059.7	1.31956	0.40006	0.00115632	0.668519	0.93853
Com_4720_pos	Dibutyl phthalate	C16 H22 O4	278.151	14.408	Full match	No results	165176	139678	133407	104143	156647	134688	146135	124803	135877	124782	157994	106290	129528	89717.7	87342.2	89978.7	106516	80754.4	112980	82176.4	106052	102372	105272	92479.3	84411.1	0.993737	-0.00906334	0.32465	0.642593	0.357086
Com_710_neg	Hexitol	C6 H14 O6	182.079	1.118	Full match	No results	164830	144604	202942	3.5411e+06	85283.8	118699	153311	224252	510370	423401	159097	78309.2	205943	101368	285474	287629	203239	268146	122694	1.42708e+06	117820	225049	218630	150674	200774	1.14704	0.197921	0.666057	0.542593	0.369889
Com_7235_pos	2-Quinolinecarboxylic acid	C10 H7 N O2	173.048	10.11	Full match	No results	163554	43194.6	62347.3	66863.2	74585.7	79913.9	50757	47931.3	80109.2	108366	55865.3	78429.2	46516.3	44396.6	59601.3	44874.6	430874	26485.6	35773.3	130568	56501	60292.3	56724.4	33800.8	111107	1.53921	0.622188	0.000333016	0.811111	0.604757
Com_2617_pos	Cyclo(leucylprolyl)	C11 H18 N2 O2	210.137	8.439	Full match	Full match	163444	228282	267644	92197.5	648052	1.70114e+06	840840	342240	359429	470147	366108	243053	224300	189768	1.03282e+06	275915	115583	142203	255066	202753	162799	158769	300926	268109	113920	2.15908	1.11042	0.00072118	0.785185	0.787547
Com_2919_neg	3-oxopalmitic acid	C16 H30 O3	270.219	12.511	Full match	No results	162732	194013	194001	155968	166001	157613	185350	179025	369359	220629	181736	368914	179623	237922	190810	379870	164306	156247	185706	216186	168064	205767	232430	209125	172867	1.15506	0.207965	0.146569	0.590741	0.171147
Com_2794_pos	N-Stearoyl-L-tyrosine	C27 H45 N O4	447.334	13.051	Full match	No results	162524	127823	247020	131778	173870	168513	139460	625833	817612	120174	249185	177539	116157	1.36847e+06	1.21394e+06	487039	1.82631e+06	1.32484e+06	1.27626e+06	626091	1.09353e+06	2.0619e+06	831328	845670	1.07723e+06	0.398878	-1.32598	0.0243221	0.607407	1.57531
Com_5410_pos	(2E)-2-Tridecene-4,6,8-triyn-1-ol	C13 H14 O	186.104	13.977	Full match	Invalid mass	161490	154431	118722	170774	151306	134265	179101	127629	150414	151088	187196	148695	127467	459980	404393	347423	303784	433726	478427	221210	342618	708961	252856	359837	354360	0.638148	-0.648036	0.764486	0.527778	1.07345
Com_2204_pos	6-Methylquinoline	C10 H9 N	143.073	10.099	Not the top hit	Full match	160886	47215.9	31734	68814.2	192406	51480.9	62692.8	46882.3	45781.2	188437	51292.7	36295.6	15788.7	42693.2	52673.6	68070.8	2.89722e+06	19786.7	53417.1	51811	74172.6	54580.7	142533	48279.9	64597.4	0.549016	-0.865081	0.466572	0.442593	0.461497
Com_7651_pos	Vanillin	C8 H8 O3	152.047	14.396	Full match	No results	159023	134977	124342	123367	135395	137354	155213	115390	129256	114998	140045	118509	53084.7	110600	85893.9	108481	113459	99905	136674	104343	113571	117341	123157	106271	103009	1.29265	0.370335	0.00232808	0.872222	0.224414
Com_8197_pos	Leu-Leu	C12 H24 N2 O3	244.178	7.129	Full match	No results	158776	263882	170048	200220	179226	229773	162405	127079	196505	195852	207398	157457	136073	111625	82760.3	129341	202774	176829	143323	152609	155599	81866.8	278029	392398	114231	1.92502	0.944875	9.39e-07	0.8	1.41874
Com_3686_neg	5-hydroxyisouric acid	C5 H4 N4 O4	184.023	1.076	Full match	No results	158608	216485	264419	139520	195959	192588	102064	149551	176844	201045	213628	129806	135937	176483	108157	173132	129964	143470	187379	159924	173986	130185	67959.5	73245	96036	1.32424	0.405163	0.00242905	0.764815	0.348748
Com_1395_neg	Medroxyprogesterone 17-acetate	C24 H34 O4	386.245	11.23	Full match	No results	157776	251279	136034	131036	174507	405785	274436	152841	196768	288650	372478	204583	687742	621483	844556	299192	217828	654335	164945	520478	197317	243390	415552	698308	410962	0.805283	-0.312433	0.873262	0.511111	0.214864
Com_3814_pos	(-)-nabilone	C24 H36 O3	372.265	13.673	Full match	No results	157715	57093.1	53195	43787.8	60960.7	69752	59040.5	61540.5	75547.2	68819.6	52234.7	48881.8	44128.7	43055.8	98724.1	40747.2	37983.4	38238.5	80722.1	42354.7	44889.4	63467	49939.8	44090.4	153961	1.28437	0.361063	0.000218375	0.846296	0.532813
Com_9180_pos	1-palmitoylglycerone 3-phosphate	C19 H37 O7 P	408.226	13.952	Full match	No results	156838	41643.1	45213.2	51993.5	91834.3	47324	76993.2	40086.9	39830.2	46676.8	54291.1	38219.8	59649.4	42907.4	285854	38925.3	40629.8	37295.4	74580.6	62421.9	61629.5	61537.3	70004.9	41943.5	45449.8	1.35904	0.442592	0.000773679	0.718519	0.726398
Com_7971_pos	Ricinoleic Acid	C18 H34 O3	298.25	15.763	Full match	No results	156501	73207.9	182141	189243	126699	267109	282920	74397.5	202660	70485.4	151834	312537	97605.4	75511.9	221975	164622	279143	217354	222418	75256.3	195115	230406	309184	206473	282184	1.2567	0.329643	0.0709442	0.62037	0.604339
Com_3549_pos	gamma-Glutamylleucine	C11 H20 N2 O5	260.138	11.984	Full match	No results	154908	13703.2	35900.4	108332	32570.6	46055.9	550665	51448.3	42969.6	16432.5	27830.3	37528.3	152045	17487.9	93160.9	31405.7	17190.6	20288.8	24265.3	28979	21887.4	17819.4	1.41808e+06	20248.9	68264.3	1.2529	0.325266	0.0307391	0.746296	0.66507
Com_4903_neg	Capryloylglycine	C10 H19 N O3	201.136	9.166	Full match	No results	154845	52811.6	34120.7	23827.9	62112.8	106947	85368.2	47278.5	42232.8	58445	39043.1	27817.1	53135.4	130945	81999.1	28521.7	53488.6	32241.2	56069.8	43207.3	36776.9	46070.4	130711	132114	70313.2	1.08647	0.11965	0.408507	0.540741	0.206607
Com_2502_pos	Myriocin	C21 H39 N O6	383.266	11.403	No match	Invalid mass	154580	229656	337365	1.09009e+06	387184	474326	332766	282902	626033	69147.5	168190	277356	86808.6	275712	354913	138861	636883	305877	415845	327196	962669	742798	2.52204e+06	194155	383418	0.997327	-0.00386143	0.523561	0.572222	0.564494
Com_12227_pos	N,4-Dinitroso-N-methylaniline	C7 H7 N3 O2	165.054	0.875	Full match	No results	153693	204814	111631	120341	144343	180996	134924	167539	171721	183164	149257	199036	121853	97423.6	19609.5	110143	58101.9	92379.9	68370.3	56405	59026.1	84603.7	87286.7	138936	86346.7	2.62123	1.39024	4.89e-12	0.983333	0.946564
Com_10860_pos	(1'R,2S,4'S,5S,6R,8'R,10'E,12'S,13'S,14'E,16'E,20'R,21'R,24'S)-6-[(2S)-2-Butanyl]-21',24'-dihydroxy-5,11',13',22'-tetramethyl-2'-oxo-5,6-dihydrospiro[pyran-2,6'-[3,7,19]trioxatetracyclo[15.6.1.1~4,8~.0~20,24~]pentacosa[10,14,16,22]tetraen]-12'-yl 2,6-dideoxy-3-O-methyl-alpha-L-arabino-hexopyranoside	C41 H60 O11	728.416	15.967	Full match	Invalid mass	152734	103121	108317	68693.3	131449	102507	185002	76170.8	193367	59142.3	152379	96327.1	130803	74092.2	109600	142919	99339.8	85996.5	253998	54180.6	100337	110028	143407	132646	168760	1.55088	0.633088	0.0001639	0.757407	0.683559
Com_4064_neg	N1-(3,3,5-Trimethylcyclohexyl)-2-cyanoacetamide	C12 H20 N2 O	208.157	6.693	Partial match	Full match	152557	258529	122989	125814	233957	224538	153352	161998	176914	200886	170512	112727	174854	144381	107007	149569	133270	105607	167146	190593	164215	147273	139097	146598	120853	1.33474	0.416554	0.0078237	0.75	0.426537
Com_4068_pos	Undecanedioic acid	C11 H20 O4	216.136	11.461	Full match	No results	150414	119729	118532	117080	105734	460137	173181	156219	139196	122140	1.41091e+06	79190	158679	119542	98062.3	89964.4	75652	43430.9	151420	95697.2	57684.3	63768.4	263278	101578	109331	3.37602	1.75532	4.44e-05	0.888889	0.876646
Com_2625_neg	(6R,10S)-13-[(2S)-6-Hydroxy-2,5,7,8-tetramethyl-3,4-dihydro-2H-chromen-2-yl]-2,6,10-trimethyltridecanoic acid	C29 H48 O4	460.354	14.282	Full match	No results	149816	36451	40876.5	87259.6	124018	40026.1	125939	33045.2	123294	803636	51863.3	77209.7	66535.2	45026.1	125322	62376	95569.1	68504.4	82016.6	66034.6	95428.7	71483.2	204272	69799.2	68718.6	1.84476	0.88343	0.270059	0.431481	0.378075
Com_4410_pos	n-Butyl lactate	C7 H14 O3	146.094	8.191	Full match	No results	148886	158765	135092	106844	149264	168582	106746	111908	109609	139747	167514	115475	110953	106642	119210	112100	111437	103791	133660	87668.6	110440	125693	113263	96183.7	125827	0.629105	-0.668628	0.000611654	0.659259	0.442336
Com_2971_neg	(15Z)-9,12,13-Trihydroxy-15-octadecenoic acid	C18 H34 O5	330.24	11.577	Partial match	Full match	148545	74861.5	52133	74752.6	94821.5	64445.2	141345	67845.7	164744	99265.3	55600	122521	119794	383356	74809.9	330984	48070.7	57713.4	231195	261376	148477	168353	318077	206225	260441	0.614425	-0.702692	0.0467244	0.67037	0.433972
Com_7869_pos	5-Hydroxyindole	C8 H7 N O	133.053	8.196	Full match	Full match	148541	144824	100846	123112	103246	195111	115582	132079	123579	139312	164891	126080	126336	94722.2	134507	108346	118951	56984.8	109676	112277	141297	151417	96503.3	73730.2	147989	1.44753	0.533597	3.45e-05	0.787037	0.443576
Com_4232_pos	PD-128042	C23 H39 N O4	393.287	12.356	Full match	No results	148114	195512	315629	429308	356276	425927	346876	403122	584714	162619	357913	322204	198700	445742	337617	268111	656556	908478	300988	552983	1.01967e+06	1.02302e+06	1.07286e+06	326486	397731	0.871618	-0.198233	0.662477	0.564815	0.678816
Com_4833_pos	Valeroidine	C13 H23 N O3	241.167	10.255	Full match	No results	147592	143964	133121	121302	161563	147745	978127	127552	132559	129103	129006	112166	129313	102236	108538	110481	105452	713826	128062	98618.9	117911	130375	110066	101587	573646	1.36008	0.443693	0.014785	0.835185	0.487396
Com_6629_pos	Naphthalene	C10 H8	128.062	13.974	Full match	Invalid mass	146418	89273.5	89689	90782.6	107937	131204	156425	95598.4	116420	112420	99551.3	92639	90267.7	435753	394803	255073	230910	328881	442968	317861	244365	508516	286917	202182	307433	0.569013	-0.813465	0.351832	0.531481	1.16705
Com_11783_pos	H45187T098	C28 H44 O3	428.328	14.52	Full match	No results	146040	81398.8	117105	153541	244103	133090	240376	89424.2	132353	83164.2	124548	143550	110361	83319.7	152120	116651	153628	90519.3	148510	52140.2	148207	115159	30957.3	56863.3	73378.2	1.923	0.943359	2.5e-06	0.790741	0.81069
Com_10688_pos	(25R)-3-Oxocholest-4-en-26-al	C27 H42 O2	398.317	15.092	Full match	No results	145753	77943.7	113548	130350	93106	77267.7	125903	132195	64643.6	60416.1	87668.5	121360	80851.5	89206.9	102292	97851.3	130047	119555	110247	110909	167831	106219	120275	103210	70145.4	1.15323	0.205676	0.0638509	0.62037	0.350195
Com_4282_neg	6-deoxoteasterone	C28 H50 O3	434.375	14.823	Full match	No results	144384	53425.1	73435.3	83348.9	92320.6	66669.6	139748	58226	79926.4	77159.2	64722.9	99335.7	74399.1	53077.4	80964.3	74269.7	79201.8	76037.4	97500.7	57349.1	74264.9	71156.6	205619	107346	120785	1.19015	0.25114	0.0683309	0.633333	0.340605
Com_4704_pos	Ornithine	C5 H12 N2 O2	132.09	0.981	Full match	Full match	143262	160229	211886	180002	160465	242675	134566	290077	336303	292896	213399	119907	178689	522280	763067	415705	420301	376759	636973	449201	411167	590527	575908	493863	397944	0.614896	-0.701587	0.0165616	0.62963	0.913607
Com_3386_pos	avadharidine	C36 H51 N3 O10	685.355	12.07	Full match	No results	143190	227792	1.01294e+06	1.01899e+06	706076	472198	337602	1.0844e+06	1.24607e+06	54451	363655	942894	1.63189e+06	526200	971385	866965	595869	179428	606009	1.00635e+06	622415	804070	642466	970017	1.25166e+06	1.67729	0.746135	0.00613074	0.709259	1.2647
Com_2139_neg	Theophylline	C7 H8 N4 O2	180.064	6.441	Partial match	Full match	143020	60358	105138	1770.27	489459	2259.56	246538	817276	225610	3228.14	2484.03	1900.65	19418.3	26269.6	39384	4633.72	202455	1739.02	5947.74	127563	101544	8126.84	1833.93	1810.67	1803.4	4.24101	2.08441	0.0222558	0.757407	2.06887
Com_4112_pos	Ethyl furoate	C7 H8 O3	140.047	14.238	Full match	No results	142833	122185	114221	120178	119615	121828	148792	135950	131098	109862	122163	107204	115850	100263	88276.2	98226.4	92499	88689.5	119095	95571.5	97646.4	107334	103922	96577.6	95919	0.965721	-0.0503219	0.391531	0.72963	0.249107
Com_3392_neg	Heneicosylic acid	C21 H42 O2	326.318	15.46	Full match	No results	142775	108514	127238	179216	167668	128430	150060	166844	116951	120547	145968	114327	77508.8	95750.2	97928.9	64661.2	109721	81515	132470	95613.9	91434.4	87840.3	336747	119373	150431	1.49689	0.581965	0.000104628	0.809259	0.644683
Com_5258_pos	Adipic acid	C6 H10 O4	146.058	10.713	Full match	Invalid mass	142467	188340	149310	145504	150439	153356	127936	121905	158161	183884	169716	155456	133154	103603	101421	117046	102122	114529	147068	114123	120527	120040	122635	124235	102344	0.954027	-0.0678987	0.948083	0.557407	0.327478
Com_4199_neg	4-(5,6-Dihydroxy-6-methyl-1-hepten-2-yl)-1-methyl-1,2-cyclohexanediol	C15 H28 O4	272.198	11.117	Full match	No results	141992	75579.2	82784.6	93389.8	89606.7	112591	113796	72654	105558	104211	156779	82962.6	92172.5	65665.4	80558	66850.2	64988.4	41306.7	73002.8	76653.8	44012.4	72492.6	214903	73918.3	133408	1.579	0.65901	1.04e-05	0.82963	0.742601
Com_2718_pos	(E)-p-coumaric acid	C9 H8 O3	164.047	7.072	Full match	No results	141791	126107	141169	121089	3.00326e+06	131491	156989	123663	126185	175502	110335	126222	101487	102004	80922.6	79404.9	115385	90715.5	114769	134589	83258.9	89792.3	83242.2	103571	98551.6	5.06873	2.34163	0.000176802	0.972222	0.867011
Com_4728_pos	Furaneol	C6 H8 O3	128.047	10.713	Full match	Invalid mass	141231	192386	163395	152177	146964	158672	136566	122596	151990	164222	178998	145926	131794	110032	94702	115336	113455	114977	155736	115273	124408	121814	123903	120870	100843	0.821366	-0.283902	0.179179	0.501852	0.403254
Com_975_pos	Ro-20-1724	C15 H22 N2 O3	278.162	8.047	Full match	Invalid mass	140977	145812	123526	169797	135089	165476	131114	167494	172528	200604	166856	151150	93856.9	4.20134e+06	4.88303e+06	4.93565e+06	5.48911e+06	5.09716e+06	2.48086e+06	4.30984e+06	2.6075e+06	3.63876e+06	6.28964e+06	6.83213e+06	5.03644e+06	0.0551429	-4.18068	6.56e-05	0.572222	3.35647
Com_13751_pos	fluoxymesterone	C20 H29 F O3	336.211	12.5	Full match	No results	140821	68981.4	73200	106937	104458	103333	92122.5	137716	85926.9	84327.8	62352.7	80999.8	163741	55606.8	73500.8	70188.6	58380.3	49222	114912	60393.9	143952	64018.7	71126.6	64952.1	86405.1	1.88957	0.918062	8.5e-08	0.872222	0.639348
Com_5580_neg	p-Cresol	C7 H8 O	108.057	4.552	Full match	Invalid mass	138509	75039.5	42082.5	32730.3	52543.5	93566.7	41380	68598.6	65097.6	88252.7	62181.6	26211.4	50823.1	63650.2	37138	55214.5	50927.1	30178.1	54659.5	79180.3	34018.1	40597.5	69891.5	64470.9	27097.6	1.3981	0.483464	0.0194492	0.707407	0.432354
Com_1529_pos	N,N'-Diphenylguanidine	C13 H13 N3	211.111	7.287	Partial match	Full match	138124	170061	2.41882e+06	248820	2.53296e+06	465185	405372	5.44623e+06	1.75652e+06	313946	1.00943e+06	1.02783e+06	1.43429e+06	21472.8	18286.6	22092.4	15918.5	13393.5	27662.4	18582.2	19037.4	12705.3	24041	20914.2	20460.4	117.475	6.87621	1.51e-10	1	3.92345
Com_3439_neg	4,6-Henicosanedione	C21 H40 O2	324.302	15.149	Full match	No results	138105	121711	143820	196231	206705	110732	120163	97084.9	228361	63329.3	71318.9	230776	70886.6	65936.6	85817.2	68280.1	106702	78548.8	122009	72449	109764	138999	229172	78144.1	94039.9	1.46956	0.55538	0.0213942	0.709259	0.493018
Com_3171_pos	Phenylglyoxylic acid	C8 H6 O3	150.032	6.506	Full match	No results	136999	121460	103063	94916.7	149676	101769	106281	154280	93689.7	95830.2	109589	80273.4	70172.2	157041	140810	125858	138631	184565	414162	142822	176318	229408	152262	153869	247648	0.779601	-0.359191	0.520642	0.507407	0.757319
Com_7634_pos	Indole-3-butyric acid	C12 H13 N O2	203.094	10.722	Full match	No results	136986	110491	157981	230225	147029	148155	160606	175525	100561	210180	465297	141361	62011.9	129767	113357	186181	365093	230103	107755	127136	200676	126073	184209	107556	115155	1.37999	0.464654	0.00482002	0.714815	0.609668
Com_144_pos	PPG n11	C33 H68 O12	673.494	13.289	No results	Invalid mass	136379	275060	122339	198518	534517	561268	264300	316587	233076	283936	248240	223433	131577	95503.1	201711	108551	272310	83375	130312	120271	106817	132441	90585.6	410331	95018.8	0.018342	-5.7687	0.000503047	0.52963	2.57555
Com_7125_pos	2-Phenyl-4-pentenal	C11 H12 O	160.089	13.976	Full match	Invalid mass	134936	105682	92950.4	104885	117559	105891	154270	99675.9	117763	118291	117849	109224	92925.2	426363	302178	188621	187370	225334	253177	232451	183571	341395	191134	186614	244267	0.768828	-0.379267	0.42201	0.527778	0.982368
Com_3257_neg	hydroxyacetone phosphate	C3 H7 O5 P	154.003	1.011	Full match	No results	134239	207628	117375	73171.1	73739.8	124671	122780	174211	131644	199044	212589	86749.7	95932.2	154904	173031	304327	149721	184322	97888.8	206378	103091	146382	190549	132530	102704	0.698533	-0.5176	0.00371058	0.766667	0.489831
Com_920_pos	2-Methoxyresorcinol	C7 H8 O3	140.047	11.386	Partial match	Full match	133990	141825	134039	118675	126420	126761	145559	117445	130193	137389	121698	134045	107574	88439.2	89905.9	99845.5	90348.9	81013.8	109589	104368	103555	111169	100633	116055	94093.2	0.0767243	-3.70417	4.2e-05	0.52037	1.67882
Com_3694_neg	2-Keto-glutaramic acid	C5 H7 N O4	145.037	1.03	Full match	Invalid mass	133602	137868	109242	77739.1	103772	92959.2	76301.6	119924	90517.7	180724	54236.5	67109.7	92506.7	156880	115889	140722	115377	87596.2	102976	98110.6	131945	147440	92606.2	146248	103272	0.753457	-0.408403	0.0198628	0.701852	0.413287
Com_1559_neg	Sudan IV	C24 H20 N4 O	380.164	14.172	Full match	No results	133562	114927	214243	382232	149188	242181	152248	155106	241827	63965.7	148235	423956	135648	472744	374203	246888	338675	571921	255879	478464	316639	555714	80179.8	112644	133178	0.533738	-0.905797	0.0109667	0.762963	0.776301
Com_3625_neg	N-myristoylglycine	C16 H31 N O3	285.23	13.437	Full match	No results	131880	208726	109182	197072	122762	147620	99979.4	132967	149216	194907	127924	143897	104730	163010	171234	138047	180021	194660	149757	191311	194537	186302	214176	143921	153620	1.0185	0.0264441	0.563528	0.516667	0.103026
Com_14396_pos	1-alpha,24R,25-Trihydroxyvitamin D2	C28 H44 O4	444.323	14.519	Full match	Invalid mass	131150	61714	65023.9	77400	118992	107967	155300	63255.5	72444.8	55924.8	71459.8	76613.1	61151.3	68176.7	123156	72842.3	48831.3	56410	88207.5	32939.6	76962.8	83478.5	142024	34893.1	62008	1.80082	0.848651	3.86e-06	0.787037	0.751402
Com_2024_neg	CP 47,497-C8-Homolog C-8-hydroxy metabolite	C22 H36 O3	348.266	12.603	Partial match	Full match	130477	19892.4	40538.3	15022.2	104314	124228	133593	57453.7	212612	37010.1	335468	51064.7	81138.5	50736.4	168447	82438.2	127639	34110.9	47985.6	148500	25600.1	55944.9	159555	53275.8	88741.9	1.01012	0.0145223	0.800919	0.512963	0.155863
Com_5418_pos	persin	C23 H40 O4	380.291	14.517	Full match	No results	130184	52144.4	118093	132881	128141	115966	202070	174563	113223	20455.5	120981	131078	61395.5	42566.7	104990	92371.3	122685	98501.6	93957.1	110920	136248	114960	109518	92908.4	89673.3	0.817066	-0.291476	0.149885	0.605556	0.25041
Com_5325_pos	PHENETHYL OCTANOATE	C16 H24 O2	248.177	12.692	Full match	No results	129705	134154	105556	140450	148901	106789	141661	69487.2	133565	167805	76805.5	124976	108952	60461.2	62129.5	78342.4	53998	86713.2	793512	88073.3	98633.3	378606	56032.4	41068.8	102058	1.34558	0.428226	0.000169859	0.868519	0.450797
Com_2301_neg	2,4-dihydroxyheptadec-16-enyl acetate	C19 H36 O4	328.26	13.768	Full match	Invalid mass	129185	79256.5	58990.6	17437.3	90623.1	109298	213986	46696.1	112828	103712	137640	57578.3	142339	49135.1	49840.9	62647.5	49085.6	40327.1	76176.3	55189.6	41313.1	51813.1	234088	48334.2	687695	1.64067	0.714285	0.0163921	0.768519	0.739152
Com_10140_pos	2-Tridecenal	C13 H24 O	196.183	15.561	Full match	No results	129052	57305.7	102477	78407.1	91252.1	93384.6	307345	55655.9	168713	187952	115438	184929	96287.3	64984.5	78147.3	82955.1	143073	103042	156421	51670.4	74855	74142.4	240365	85482.9	164043	1.72876	0.789734	0.000945886	0.762963	0.751824
Com_12480_pos	Tetrahydrocortisone	C21 H32 O5	364.224	10.825	Full match	Invalid mass	128432	101681	124038	170336	119072	140115	147829	163014	127399	130706	115527	48322.7	53870.7	52838.6	54341.9	73659.1	155356	73688.5	86157.8	32055.8	146373	155631	129191	85799.5	57431.9	1.81473	0.859756	5.38e-06	0.783333	0.799961
Com_11039_pos	PG(16:0/22:6(4Z,7Z,10Z,13Z,16Z,19Z))	C44 H75 O10 P	794.507	12.384	Full match	No results	128289	38499.4	55640	66397.7	258631	65095.6	38165.4	122074	94291.7	115283	137014	92727.6	245057	28061.2	59593.3	80496.8	73054.4	39202.1	54058.6	60198	138682	43345	55692.8	104367	174396	2.26349	1.17855	2.81e-05	0.816667	0.844496
Com_13280_pos	isodesmosine	C24 H40 N5 O8	526.288	14.222	Full match	No results	128260	98004.3	89077.3	98189.8	71667.9	207241	125065	89903.8	135082	108489	142632	160899	120753	88577.7	80965.7	78417.9	76921.2	103221	76354.3	50621.9	88108.3	103949	78552.3	59883.8	102275	2.22209	1.15192	4.83e-10	0.948148	0.721195
Com_1099_pos	FIBF	C23 H29 F N2 O	368.232	14.089	No match	Invalid mass	127693	108801	84947.3	89200.3	123398	106561	111417	109331	113991	106050	122862	93734.5	83250.2	3.70615e+06	2.22347e+06	1.07273e+06	1.81331e+06	2.89077e+06	1.64769e+06	2.85372e+06	3.08916e+06	7.99869e+06	1.33934e+06	1.20315e+06	2.193e+06	0.0788256	-3.66519	8.5e-10	0.933333	2.77926
Com_4725_pos	Tiglic acid	C5 H8 O2	100.052	10.712	Not the top hit	Full match	126985	144844	130678	126406	154641	136375	122163	109264	124076	121688	137459	119465	122726	92187.4	95823.7	112079	109669	87641.5	99372.2	82619.1	100455	95466.2	116336	105743	95756.8	0.914222	-0.129383	0.681194	0.535185	0.332868
Com_9528_pos	1-(4Z,7Z,10Z,13Z,16Z,19Z-docosahexaenoyl)-sn-glycero-3-phosphocholine	C30 H50 N O7 P	567.331	15.215	Full match	No results	126521	110213	127892	86801.1	76275.1	119728	149234	157376	140384	64101.8	137405	189057	102804	105744	132892	195673	159558	190117	108899	251483	87331.8	152685	145199	190210	164912	1.19196	0.253334	0.0283856	0.637037	0.483328
Com_4695_neg	Formiminoglutamic Acid	C6 H10 N2 O4	174.064	1.066	Full match	No results	126302	146030	154084	135064	166885	78505.5	173453	119036	152007	127326	107479	91734.9	75029.1	65642.9	77393.8	43083.9	45400.2	41611.4	56165.1	65035.2	41387.9	33213.4	60206.5	62561.6	52805.9	2.30052	1.20196	8.18e-11	0.962963	1.1042
Com_2546_pos	phenacetin	C10 H13 N O2	179.094	12.581	Full match	No results	125387	57204.6	464252	284999	811712	300501	183539	469701	200603	88500.1	81588.1	767053	115689	58805.4	439323	530990	158208	155626	618424	116368	780514	1.27288e+06	2.44894e+06	102149	248395	0.965942	-0.0499918	0.0992026	0.659259	0.983534
Com_6364_pos	Paraldehyde	C6 H12 O3	132.079	7.354	Full match	No results	125373	108342	201428	296213	295505	227436	97120	189208	160464	142146	99879.7	173354	133756	135355	192728	222282	256866	288773	207886	140936	456156	230294	349898	195565	316173	0.935417	-0.0963186	0.704337	0.531481	0.517556
Com_5446_neg	4-Formyl-2-methoxyphenyl hydrogen sulfate	C8 H8 O6 S	232.003	6.091	Full match	No results	125333	6070.35	3001.01	1899.15	11473.4	3435.43	13588.7	6995.58	4560.3	7219.61	4453.2	2447.96	5832.91	24968.5	23635.6	6533.92	33106.1	10842.2	11704.6	13562.2	1854.91	6755.18	35885.4	4332.86	4695	2.47596	1.30799	0.395302	0.57037	0.659706
Com_9695_pos	1,2,3,4-Tetramethyl-1,3-cyclopentadiene	C9 H14	140.12	0.049	No match	Invalid mass	125329	195342	215738	161098	224003	258923	141292	158773	188901	156734	186040	293183	207495	189429	145803	93048.2	94471.6	82474.1	236377	123047	246410	136200	80617.8	127540	51546.1	2.31774	1.21272	8.98e-09	0.903704	0.867033
Com_2449_pos	N-(2-Oxotetrahydrofuran-3-yl)octanamide	C12 H21 N O3	227.152	9.55	Full match	No results	125098	166083	137123	134140	120501	150117	3.00749e+06	108326	156145	129559	134729	116319	147173	92821.5	73941	73090.6	81469.4	1.90734e+06	116970	98571.4	79799.5	76468.7	66516.1	74030.8	1.75065e+06	1.32855	0.409848	0.0177481	0.866667	0.632593
Com_11323_pos	Elacytarabine	C27 H45 N3 O6	507.332	15.341	Full match	No results	124569	68831	98944.2	55960.6	47123.8	96822.2	61302.2	86558.5	60731.3	180614	133022	68251.6	101596	119027	105574	146164	95677.4	100134	189835	115254	115303	161986	113325	94536	152601	1.06084	0.0852056	0.0983875	0.438889	0.722003
Com_9155_pos	Triflumuron	C15 H10 Cl F3 N2 O3	358.033	1.056	Full match	No results	124366	155012	112323	137010	59740.9	154753	113542	61831.7	84074.1	166611	78430.2	68208.5	39183.5	189871	185053	156557	32667.1	161592	244770	181211	226249	244951	219459	287281	133972	0.736653	-0.440944	0.273377	0.611111	0.569448
Com_4648_pos	Tyrosol	C8 H10 O2	138.068	7.918	Full match	No results	124090	163852	134153	136760	144425	178287	126784	103936	1.09311e+06	141054	135078	214029	132469	120601	177790	90736.6	209060	112203	135102	117005	90927	99529.7	101068	107022	147709	2.25269	1.17165	0.000214571	0.840741	0.624453
Com_4144_neg	trimethadione	C6 H9 N O3	143.058	1.071	Full match	No results	124007	59195	95798.1	89610.3	90122	110192	85344	95428.1	52512.4	127567	98603.3	44931	61299.9	69356.8	96350.9	67031.9	88046.5	56610.9	78693.6	62655	87117.2	65914.6	67698.3	46509.4	61440	1.07822	0.108657	0.302378	0.642593	0.150511
Com_8189_pos	Drotaverine	C24 H31 N O4	397.224	14.234	Full match	No results	123979	108600	106379	97285.7	107888	105746	131805	123155	102674	95359.9	99965.8	97046.4	100557	88078.7	78131.7	85260.1	80288.7	81373.8	103619	83644.5	85809.3	93383.9	93252.8	86072.1	352397	1.66741	0.737605	1.6e-07	0.957407	0.698065
Com_7104_pos	Guaiacol	C7 H8 O2	124.052	14.397	Full match	No results	123841	152997	143412	141034	179313	159651	170824	160239	144379	131829	156380	142770	163157	123836	130547	138782	134772	111902	153667	122175	126818	136875	139411	127689	118865	1.24541	0.316618	2.73e-06	0.887037	0.195371
Com_2476_neg	Ethyl furoate	C7 H8 O3	140.047	2.504	Full match	No results	123004	159939	165262	118775	74466.8	62837.2	222851	161204	92078.7	194795	250762	208898	232996	247743	204135	160135	169978	139239	445449	94766.9	492671	95969.3	98505.6	102654	204726	1.0819	0.113564	0.22203	0.618519	0.354671
Com_2316_neg	Azelaic acid	C9 H16 O4	188.104	5.208	Full match	Full match	122910	163182	104596	104520	143789	104644	207518	459399	70792.3	157688	112007	54835.2	329420	254276	180476	88165.1	56269.2	43641.4	157243	132695	38679.4	46667.4	699877	227929	76648.3	1.45275	0.538783	0.0158864	0.714815	0.676651
Com_5412_pos	Sorbic acid	C6 H8 O2	112.052	14.243	Full match	No results	122830	83228.4	95672.5	102319	113338	109447	135513	127076	100716	107202	119915	105653	99624.8	89941.9	75913.1	87724.1	80511.9	71337.3	104847	82219.7	85013.9	92312.3	93447.4	114293	82490	1.1082	0.148221	0.0216248	0.75	0.253115
Com_1037_neg	DROMOSTANOLONE TETRAHYDROPYRANYL ETHER	C25 H40 O3	388.3	15.017	Full match	No results	122518	174817	110825	90636.9	161226	94336.1	160731	96077.2	103021	118547	97668.5	100511	93839.5	195287	289148	383971	88318.3	188550	218031	226435	89129.1	117136	288109	406119	141937	0.348022	-1.52275	0.0128777	0.772222	1.01751
Com_2868_neg	heptanethiol	C7 H16 S	132.098	1.518	Full match	No results	122384	176955	180725	94052.5	135278	260920	160674	108103	252683	394948	150694	158849	210872	410746	192029	168393	150598	143254	331874	230688	235858	270283	231596	261845	202466	1.14558	0.196072	0.23508	0.609259	0.296847
Com_10413_pos	DL-Cerulenin	C12 H17 N O3	223.12	11.982	Full match	No results	122276	32678.7	44932.6	88680.5	66238.7	162410	192642	68849.9	95052.9	80221.2	50220	66340.9	268779	62294.1	72773	45724.1	100853	153069	180386	108223	206170	193368	221662	34530.5	66144.9	1.40842	0.494077	0.0107675	0.685185	0.732881
Com_472_neg	disophenol	C6 H3 I2 N O3	390.82	10.314	Full match	No results	121984	2.37838e+06	13678.7	4529.58	245623	1.33418e+06	1.07485e+06	37248.9	102637	7731.6	9987.02	5.05528e+06	20315.1	21549.3	713667	32849.4	6087.13	38925.7	5939.98	11774.9	4791.26	5045.26	6528.3	7795.67	134409	35.4239	5.14665	0.00112414	0.824074	3.2849
Com_3834_neg	14,18-Dihydroxy-12-oxo-9,13,15-octadecatrienoic acid	C18 H28 O5	324.193	10.367	Full match	No results	121771	48113.4	56684.6	107897	140852	70400.1	156736	26390.8	71088.7	92669	58151.7	52433.5	67889	149543	109000	69032.8	103545	92445.2	167749	96072	110363	64547.5	113096	30288.3	63386.3	1.23949	0.309743	0.0425073	0.65	0.573017
Com_9090_pos	3beta-hydroxy-4beta-methyl-5alpha-cholest-7-ene-4alpha-carboxylic acid	C29 H48 O3	444.359	15.027	Full match	No results	121285	131421	139040	81428.2	172806	144048	121909	336220	175836	103838	132127	114819	107659	95617	98829.9	85219.1	95388.2	77111.5	94065.9	77738.8	83104.2	102706	100853	118440	123207	2.26186	1.17751	1.13e-08	0.942593	0.771766
Com_6991_pos	10,17-Dimethylgona-4,13(17)-dien-3-one	C19 H26 O	270.198	14.522	Full match	No results	120843	80788.6	201326	292943	257217	79898.3	148320	90902.5	180673	104741	96496	91326.4	66394.5	209917	166133	96663.6	342762	180691	167100	103972	266782	264451	209760	173579	78800.6	1.1819	0.241108	0.0341369	0.603704	0.751921
Com_4712_pos	Carbaryl	C12 H11 N O2	201.079	6.041	Full match	No results	120615	186704	124602	109480	80021.3	365421	68546.9	111114	353987	52469.9	281648	79372	79588.8	128619	95780.9	156675	124679	42972.8	69799.2	163742	63776.6	207827	48150	46610	246705	2.35363	1.23488	0.000645978	0.814815	0.703885
Com_3249_neg	Typhasterol	C28 H48 O4	448.354	15.083	Full match	No results	120514	99764	76582.7	183991	229194	146710	146219	34610.4	124538	68502	78437.9	93831.6	84041.7	119869	92819.7	83444	109175	91296.5	265349	129511	109863	98807	117675	48923.8	138868	1.60996	0.687027	0.00298936	0.757407	0.721681
Com_1730_pos	d-Corlin	C23 H28 O6	400.188	14.056	Full match	No results	120417	95132	70583.8	77213.6	101617	87514.5	97345.9	86489	90066.9	87089.7	109385	82422.1	72617.6	71610.3	66305.4	71189	63962.6	68286.5	71785.7	74611.9	76017.7	82187.4	73082.2	69669.5	63891.3	1.07007	0.0977044	1.29e-05	0.946296	0.631643
Com_7187_pos	7388	C35 H36 Cl N O3 S	585.209	14.42	Full match	No results	120300	102326	95337.5	94590.1	95423.4	102102	112285	100708	99082.2	83819.4	107378	83998.5	105578	84628.7	78510.1	79578.7	86993.3	70139	97053.6	77106.7	82529	89969.7	93305.8	478934	78612.1	1.48705	0.572452	1.4e-06	0.938889	0.639149
Com_3416_pos	p-Cresol	C7 H8 O	108.057	14.394	Full match	No results	119991	115235	90363.8	98800.1	96529.1	116228	97008.1	81702.6	96396.7	113579	102825	114927	131237	66523.5	66563.2	65752.1	68717.6	57056.4	78351.8	120545	64661.7	70217.6	88854.8	63615.7	91320.8	0.560628	-0.834885	0.0158745	0.548148	0.628636
Com_5940_neg	3-Phenylpropanoic acid	C9 H10 O2	150.068	8.593	Full match	No results	119179	13427.2	11956.7	9155.13	11861.7	19204.2	31548.9	10280.6	17616.4	25263.7	14265.5	8903.41	14980.9	11216.5	34587.1	36173.6	57535.6	17850.8	29724.1	12350	45159.8	21748.3	45820.7	51925.5	42460.7	0.845066	-0.242864	0.133993	0.681481	0.533862
Com_12696_pos	guaiazulene	C15 H18	198.14	15.042	Full match	No results	119131	90418.9	173324	138507	118644	147084	104624	131992	129687	115529	109662	139579	92882	75894.8	141311	105794	118669	155501	102112	123159	79279	145796	137227	95763.5	104890	1.41142	0.497148	9.86e-05	0.72037	0.525328
Com_1660_neg	FARNESYL ACETONE	C18 H30 O	262.229	14.175	Full match	No results	117282	103154	148643	247756	205247	176820	153638	174390	211214	47155.4	126667	204459	147055	584840	337276	151423	260692	447120	391358	403046	221660	307372	220879	293700	274493	0.486692	-1.03892	0.000129867	0.916667	0.876262
Com_747_pos	Drospirenone	C24 H30 O3	366.216	13.966	No results	Invalid mass	116766	95923.2	84890	96727.7	110443	100365	113417	98043	108212	109091	108683	146502	85698.2	1.02525e+07	5.97451e+06	3.09636e+06	5.12265e+06	6.60748e+06	8.96037e+06	3.40204e+06	3.99506e+06	1.31164e+07	4.75137e+06	2.9074e+06	7.30628e+06	0.0322768	-4.95336	8.98e-16	1	3.58322
Com_3395_neg	Indole-3-pyrubate	C11 H9 N O3	203.058	6.486	Full match	Invalid mass	116486	140174	110889	120074	149200	128077	98590.7	81372.8	170220	226589	118782	42983.3	118396	153879	62895.6	150043	98874.8	159816	142537	292144	74897.9	130595	85082	75799.5	110861	1.29042	0.367837	0.0252327	0.688889	0.461878
Com_3500_neg	Glyceryl 1,3-dilaurate	C27 H52 O5	456.381	13.897	Full match	No results	115291	110343	72103.1	85120	89550.1	73134.4	149868	32879.8	125379	89707.7	89698.2	127994	88282.5	53053	88300.5	91538.8	159898	87168.8	137215	50716.9	61267.4	63776.2	149578	105583	140884	1.07548	0.104985	0.407016	0.607407	0.186299
Com_5436_neg	1-[5-(4-Hydroxy-2-butanyl)-2-methyltetrahydro-2-furanyl]-4-methyl-2-pentanone	C15 H28 O3	256.203	12.908	Full match	Invalid mass	114871	11979.1	12103.2	28150.1	15921	39126.7	111229	8222.47	36340.8	13734.9	39344.7	7536.55	13934.7	10189.8	42193.5	20341.1	6742.54	8965.43	17839.3	14318.3	8091.56	20334.7	116405	10576.5	37423.6	1.66675	0.737037	0.192575	0.596296	0.444558
Com_3826_neg	2-Pyrrolidone	C4 H7 N O	85.0526	1.012	Full match	No results	114594	124488	175663	76670.3	93605.8	102753	101564	84233.9	75870.8	158040	133617	66043.8	98764.3	149497	75608.9	158584	151404	70083.6	167857	85849.2	96367.2	91934.3	67392.1	103583	94990.6	0.951022	-0.0724489	0.94413	0.507407	0.189652
Com_3491_neg	Perfluoro-1-hexanesulfonic acid (PFHxS)	C6 H F13 O3 S	399.943	11.412	No results	Full match	114532	21587.9	64870.6	82546.2	158282	145527	39655.9	18487.1	18961.6	21494.2	23109.1	51621.4	43105.8	52517.4	239152	88219.2	99342.5	36995.9	65350.6	57882.5	15622.8	24050.4	42546.2	40726.1	34671.6	0.91546	-0.127432	0.591662	0.564815	0.172457
Com_2887_neg	(9Z,11E,13S,15Z)-13-Hydroperoxy-9,11,15-octadecatrienoic acid	C18 H30 O4	310.214	12.576	Full match	No results	114406	64647.5	46040.9	54240	75191.1	60267.6	117998	64949.1	174202	93554.5	60610.9	43561.9	77014.5	95170.9	126068	64347.5	84519.9	46748.6	92707.3	318643	48515.4	55579	166332	84397.6	94315.9	0.83608	-0.258288	0.925965	0.574074	0.237016
Com_13136_pos	Tuftsin	C21 H40 N8 O6	500.309	14.947	Full match	No results	113721	74235.3	91264.9	101631	116646	155178	196458	112307	96522.5	80134.6	130474	131291	66659.7	52883	111596	153370	138923	110053	146784	89231.4	126479	123040	131034	67030.3	69235.6	1.56839	0.649287	0.000103166	0.72963	0.726271
Com_8231_pos	guaietolin	C11 H16 O4	212.105	9.308	Full match	No results	112563	71544.8	261469	192364	120019	77901.8	43751.9	135761	93241.3	51848.1	73451.2	242131	56106	53858.9	53171.4	62367.2	128450	104158	78634	144194	247622	227115	74040.6	66422.4	99281.1	1.61027	0.687307	0.0058825	0.722222	0.644133
Com_535_neg	Myristic acid	C14 H28 O2	228.209	0.835	Full match	Full match	112496	152230	102459	78311.1	111802	98739.2	71397.2	130627	94921.2	116680	137351	76741.9	129220	93439.1	35587.3	100353	81301.9	70334.6	128032	119578	91820.9	79120.9	38068.6	73173.2	68584.4	0.296655	-1.75314	0.529365	0.712963	0.294439
Com_2744_pos	Benzyl methacrylate	C11 H12 O2	158.073	10.918	No match	Invalid mass	112457	164142	148277	121610	136315	137515	151274	125258	139113	143776	151670	143823	142478	107326	84871.6	117781	86148.1	107584	104565	112762	117309	99857.8	111020	76963.1	93481	3.90188	1.96417	7.53e-05	0.987037	0.835196
Com_11878_pos	Daclatasvir	C40 H50 N8 O6	738.387	12.752	Full match	No results	112348	76936.1	69801.8	51909.9	227280	68505.4	71088.4	41894.3	63901.9	64471.1	51613.2	46524.6	43443	74114.6	36269.2	37034.4	193035	42433.6	79836.8	41014.7	73116.6	35682.4	99987.2	71278.4	39730.4	1.35893	0.442469	0.0112456	0.714815	0.502718
Com_2394_pos	(9cis)-Retinal	C20 H28 O	284.213	13.98	Full match	Full match	112218	127843	110834	170428	141749	122260	166603	124556	140421	141050	140229	137431	110804	2.47714e+06	1.85013e+06	1.0041e+06	1.33049e+06	1.88678e+06	1.95929e+06	1.78474e+06	1.10674e+06	2.25875e+06	1.27844e+06	1.34069e+06	1.41326e+06	0.143763	-2.79824	2.98e-07	0.805556	2.32957
Com_3735_pos	Falcarindiol	C17 H24 O2	260.177	14.443	Full match	No results	111783	100943	88641.2	93607.5	96000.4	107569	111753	102643	94830.3	84990	100311	91592.1	99110.5	87120.9	79590.9	95855.9	84594.3	83741.1	101321	84728.9	86644.4	91029.2	86049.7	86032	88341.6	0.516142	-0.954159	0.000142223	0.533333	0.578771
Com_1341_pos	GLYCERYL 1-(5-HYDROXYDODECANOATE)	C15 H30 O5	290.209	12.669	Full match	No results	111731	160400	142915	171211	201601	122300	191799	86078.7	141809	107216	70867.1	154355	110654	57894.4	62904.4	86280.6	57852.2	41061.8	57337.2	80395.3	72198.3	40866.6	55632.9	43903	111515	0.199446	-2.32593	0.00813029	0.5	1.41664
Com_3071_neg	ARG-PHE	C15 H23 N5 O3	321.181	11.329	Full match	No results	111555	425222	46119.1	97335.1	211853	57555.2	50409	80471.9	53562.8	43129.3	28087.4	63489.6	136198	88710.1	144477	40835.9	41145	293993	46015	171222	43748.8	43439.1	117033	412765	72662.3	1.13967	0.188621	0.249851	0.631481	0.357269
Com_3915_neg	hexadecasphing-4-enine-1-phosphate	C16 H34 N O5 P	351.217	13.303	Full match	Invalid mass	111334	93908.8	125839	95691.2	60993.2	147210	109098	254698	226285	203198	142620	151900	68536.9	105632	212706	161514	90684.5	133209	172424	139623	100439	141065	144881	105911	209627	1.43084	0.516867	0.0100262	0.718519	0.495213
Com_4601_neg	13-Hydroxy-9-methoxy-10-oxo-11-octadecenoic acid	C19 H34 O5	342.24	11.26	Full match	No results	111256	55353.4	144448	105846	100297	65797.4	142543	36978.4	76323.7	160046	58223.2	140652	93662.7	83079.2	84755.7	56459.2	127589	52088.9	84461.2	41454.3	69244.5	33252.6	118681	28892.4	116427	1.73123	0.791799	0.00031911	0.775926	0.87955
Com_3579_pos	Aceclidine	C9 H15 N O2	169.11	1.095	Full match	No results	111139	246142	149172	98459.8	157596	1.7554e+06	79461.7	162224	147077	146111	161629	99592.6	72617.4	115960	90633.3	129408	93258.8	116954	99590.9	112699	85441.8	95673.7	89157	82286.7	107643	4.31359	2.10889	0.000992139	0.864815	0.809935
Com_9421_pos	4-hydroxyprotoasukamycin	C31 H34 N2 O6	530.24	14.2	Full match	No results	111103	138877	106157	89734.1	100077	169914	162724	186189	155147	93128.2	122948	225922	104482	167376	119314	150606	106373	164534	88993.3	39377.4	118749	110597	117346	124691	150011	1.75248	0.809401	1.09e-05	0.798148	0.571472
Com_4793_neg	(+/-)-lauroylcarnitine	C19 H37 N O4	343.271	13.946	Full match	No results	110802	131083	79443.8	45917.5	84559.7	66053.1	109754	110895	99842	131781	100168	84899.3	89929.4	96480.7	137990	95642.2	110625	95131.3	106584	100239	116028	103443	155144	83486.7	128794	1.0175	0.0250321	0.604808	0.553704	0.0889044
Com_7795_pos	Fasoracetam	C10 H16 N2 O2	196.121	5.524	Full match	No results	110447	133515	75442.6	121906	67410.6	223681	221734	91359.7	139023	106768	143395	75748.7	177270	136275	374633	75965	178161	67322.1	282010	168395	78337.5	96435	300378	94656.9	127768	1.2969	0.375068	0.0440745	0.7	0.602314
Com_1337_neg	(13Z,16Z)-docosadienoic acid	C22 H40 O2	336.302	15.168	Full match	No results	110301	320304	458357	538454	417550	508135	400907	443318	570060	156678	227584	532974	268731	623351	545218	751418	713894	683283	567844	658848	1.20686e+06	1.06673e+06	606418	552370	638948	0.601142	-0.734222	0.00825194	0.874074	0.639025
Com_1454_neg	Indole-3-acetic acid	C10 H9 N O2	175.063	5.752	Full match	No results	109586	404925	331033	83250.8	274031	302266	168296	299291	174213	384862	367738	173262	180598	57767.4	146590	190561	346889	221639	208382	301421	169192	185059	139186	310031	391560	1.06881	0.0960077	0.454024	0.596296	0.188569
Com_3726_neg	Trihexanoin	C21 H38 O6	386.266	11.888	Full match	No results	109449	84215.5	67466	93716.9	68335.8	101170	105134	87902.9	122805	141224	203413	48202.4	115668	104769	124771	44599.2	80430.9	88233.9	74718.3	94451.8	87150.9	121062	85751.7	92777.7	72587.4	1.20162	0.264984	0.168435	0.624074	0.308969
Com_734_pos	Pyroquilon	C11 H11 N O	173.083	10.373	No results	Invalid mass	109440	150633	147480	122522	135590	145961	125342	104588	134888	135582	143990	108820	124377	104150	88663.4	90610.2	95412.6	119249	133454	98250.7	100262	100631	103219	86932.5	109868	0.0765053	-3.7083	2.93e-05	0.488889	1.67393
Com_2226_neg	2-[(2S,4aR,8aS)-2-Hydroxy-4a-methyl-8-methylenedecahydro-2-naphthalenyl]acrylic acid	C15 H22 O3	250.156	12.486	Partial match	Full match	109041	121602	78519.8	63230.2	99462.7	83787.9	94813.4	80767.4	90239.6	122489	91194	72562.2	83536.1	75344.2	83007.6	90401.5	77384.1	70781.1	78792.3	71107.5	50930.7	63088.7	69440.9	79874.6	70976.7	1.06464	0.0903612	0.0578336	0.792593	0.207901
Com_16019_pos	(+/-)-Methoprene	C19 H34 O3	310.25	15.756	Full match	No results	108814	31414	37092.8	67728.4	45932.4	67955.4	130183	29590.7	93791.2	28984.1	43633.1	72165.5	43989.6	35831.5	63785.5	61213.1	65375.6	57338.7	89646.2	41676.2	96443.8	95810.9	92797.6	41545	73980.6	1.41793	0.503788	0.0155357	0.694444	0.560374
Com_4302_neg	Hydroquinone	C6 H6 O2	110.037	6.167	Full match	Invalid mass	108802	70971.1	67065.9	86596.8	227303	77091.5	84853.2	62055.9	58573.6	138010	89655.8	122025	69005.2	52731.6	117838	79593.4	96202.8	42174.4	141933	67154.4	91219.1	55568.2	60478.5	57981.7	101869	1.15493	0.20781	0.210453	0.598148	0.254844
Com_15187_pos	7,8-Didehydro-4,5-epoxymorphinan-3,6-diol	C16 H17 N O3	271.12	12.006	Full match	No results	108489	9436.97	20010.4	23240.3	13786.9	40551.1	8759.16	49845.5	22044.8	9620.65	9584.86	32834.9	114782	13522.7	35833.8	127678	13209.1	8935.14	22356.1	26227.8	23838.5	13104.7	11944.4	23801.5	40150	1.621	0.696882	0.0496846	0.701852	0.60726
Com_7316_pos	1-stearoyl-sn-glycero-3-phosphoethanolamine	C23 H48 N O7 P	481.316	14.714	Full match	No results	108037	79512.8	65866	75189.2	49785.5	118800	503423	88799.8	77229.3	499725	200440	84212.7	105648	105975	108309	133370	169320	85379.9	65665.1	241565	79382.8	83502.6	91982.6	79153.6	144692	2.0228	1.01636	0.00307835	0.75	0.627295
Com_1656_neg	Dibutyl sebacate	C18 H34 O4	314.245	13.982	Full match	No results	107785	77323.5	175071	529194	189018	303727	251354	135441	243042	83837.3	213655	675323	51124.2	292339	225431	257565	380645	544341	114020	353893	445277	455867	178771	278608	353678	0.690242	-0.534826	0.0754448	0.690741	0.628534
Com_3190_pos	UNII:OUT5YHB7BO	C18 H35 N O2	297.266	12.386	Full match	No results	107764	108300	111101	110825	125254	116168	106486	148968	119695	125253	178037	127257	178985	212204	230208	259779	215198	467777	421455	393581	280911	601272	517534	701842	215911	0.353099	-1.50186	2.83e-16	1	1.01825
Com_2848_neg	Gentamicin C1a	C19 H39 N5 O7	449.285	11.398	Full match	No results	107589	231743	60068.2	260540	68369.1	61422.3	125605	115979	112218	119335	181688	182153	133076	133901	108150	51722.9	308047	140240	192132	110067	162911	244699	131553	103593	105472	0.951546	-0.0716554	0.579337	0.52963	0.138572
Com_2179_neg	13-KODE	C18 H30 O3	294.219	13.35	Full match	No results	107582	108885	161269	414793	270509	159540	133698	121908	210585	61283.3	91308	213610	124033	247154	221810	119136	338858	374473	232607	329226	231763	554992	207925	232187	164207	0.704909	-0.504492	0.0459455	0.742593	0.441108
Com_171_pos	(+/-)-Camphoric acid	C10 H16 O4	200.105	11.385	Full match	Invalid mass	106051	127698	130184	101221	126943	136600	105575	99375.9	121536	111091	127945	100684	117346	82483.7	110284	114517	108069	104710	127104	97354.1	118312	114228	125967	117021	87277	0.00787447	-6.9886	4.13e-06	0.653704	2.755
Com_11468_pos	(E)-4-Methoxycinnamic acid	C10 H10 O3	178.063	8.271	Full match	No results	106049	73227.6	109976	58900.8	63162.2	104507	66314.2	80565.5	59988.1	88848.9	69725.7	47634.2	65154.9	56525.9	66886.9	94682.6	63452	32186.9	62693	37485.2	70282.8	42928.4	45736.7	41733.8	205065	2.07927	1.05608	3.28e-08	0.903704	0.835185
Com_13017_pos	(2R)-2-Hydroxy-3-(phosphonooxy)propyl nonadecanoate	C22 H45 O7 P	452.289	15.117	Full match	No results	105338	28412.5	22732.9	29599	39141.4	36312.4	41667.8	21444.2	26355.9	34909.1	39336.3	39990.8	22879.9	35166.3	45783.6	56865.6	39838.5	44643.9	24211.3	25342.9	54253.4	57269.4	51705.6	49976	25372.2	1.12852	0.174438	0.198653	0.566667	0.30647
Com_3877_pos	Dihydrothymine	C5 H8 N2 O2	128.058	0.588	Full match	Full match	105205	698834	1.4108e+06	618710	516359	357499	77717.2	70154	349159	453594	778031	299927	463079	554813	87183.7	67273.6	89762.5	128968	754137	241579	259189	115691	97517.2	81150.6	69735.6	4.77622	2.25587	1.39e-06	0.894444	1.39033
Com_722_neg	1342	C28 H41 N3 O3	467.313	11.851	Full match	Invalid mass	104661	60079.7	37492.7	41220.7	73303.1	75002.7	108479	73700.5	43116.4	115590	107879	28169.8	50694.2	42784.8	102010	102839	32566.2	34341.8	72843	59907.1	43338.2	44604.3	72567.6	42999.5	56355.6	0.0602313	-4.05334	2.19e-05	0.675926	2.34994
Com_14012_pos	2-Keto-glutaramic acid	C5 H7 N O4	145.038	1.439	Full match	No results	103940	61991.6	173955	71493.4	120815	150672	102449	89669.3	99169.7	92904	123775	149258	85685.2	132310	59159.1	73399.3	96180.8	54935.8	139507	111856	113280	43822.3	73584.4	36430.4	100050	2.36163	1.23978	1.46e-09	0.885185	0.93274
Com_10463_pos	Aliskiren	C30 H53 N3 O6	551.394	15.308	Full match	No results	103485	62920.6	65934.8	104875	79781	77876.3	84096.3	66590.1	104508	70588.5	80242.6	89345.7	68866.6	87364.8	79487.8	69272.6	92835.5	82444.3	93518.9	73517.2	99604.8	100990	67860.9	67559.2	106616	1.23299	0.302165	0.00461488	0.687037	0.275413
Com_4222_neg	(2-Hydroxy-2-oxido-1,3,2-dioxaphospholan-4-yl)methyl palmitate	C19 H37 O6 P	392.232	14.625	Full match	No results	103432	105660	64706.1	94141.7	74566.3	90541.7	78400.9	106913	96988.2	142867	89240.4	79752.8	111710	172707	138826	147989	115648	156342	119653	134917	118651	111924	107594	133844	119688	0.879649	-0.185	0.344282	0.666667	0.105141
Com_8403_pos	4-Phenyltoluene	C13 H12	168.094	13.977	Full match	No results	103270	84167	73199.7	89924.1	93633.8	80746	97147.6	79527.1	92740	93155.9	92807.6	86015.1	73179.9	227130	263190	215037	191598	307765	275308	300479	241894	350913	207314	220099	231812	0.611921	-0.708583	0.692309	0.527778	1.13157
Com_5442_neg	(2S)-1-Hydroxy-3-(pentadecanoyloxy)-2-propanyl (9Z,12Z)-9,12-octadecadienoate	C36 H66 O5	578.491	15.941	Full match	No results	103114	20595.9	19241.2	21124.2	33814.3	40668.1	52362.8	29735.6	34580.7	41322.4	35391.7	37583.4	32816.8	15067.1	28219.5	17625.7	42484.3	25745.1	38941.6	13743.3	30253.5	30105.5	116024	56745.7	44960.8	1.23758	0.307516	0.118314	0.642593	0.374841
Com_1565_pos	Dimethyl 2,6-dimethyl-4-(2-nitrophenyl)-3,5-pyridinedicarboxylate	C17 H16 N2 O6	344.1	10.884	Full match	No results	103007	150929	129942	140406	141759	167802	106597	98514.5	176497	150583	173294	153103	139660	121564	79773.1	85448.3	90279.6	81871	144000	4.22453e+06	95913.1	101655	85661	97573.4	100561	0.762717	-0.390781	3.56e-05	0.933333	0.645005
Com_2891_neg	behenic acid	C22 H44 O2	340.333	15.781	Full match	No results	102972	76282	92912.6	129435	116214	81704.4	98546.7	69128.4	57840.1	64568.7	65587.1	88775.2	53259	62912.1	43663.3	31952.2	57647.9	41423.6	78160.7	48601.6	44049.6	47927.9	273907	84197.9	124418	1.08109	0.112486	0.00640474	0.783333	0.639687
Com_3847_neg	(18Z)-18-Heptacosene-2,4-dione	C27 H50 O2	406.38	14.31	Full match	No results	102412	69779.6	118476	207039	200251	98475.8	137476	60546.4	117844	94810.7	124683	138819	106852	74831.7	129339	101217	136121	89109.5	158030	69131.2	107759	55656.7	186930	104091	100852	1.16498	0.220301	0.195702	0.592593	0.238916
Com_16134_pos	4-Allyl-2-methoxyphenyl palmitate	C26 H42 O3	402.313	14.549	Full match	No results	102394	44030.5	42643.6	76280.3	61321.9	54539.6	80945.9	117712	37467.6	46395.4	35497.1	70019	51292.7	85521.6	56968.8	61068.2	44347.1	52385.8	72205.1	34082.4	40202.8	35639.7	97224.5	58588.8	47959.9	1.59495	0.67351	0.000115846	0.762963	0.577292
Com_5244_pos	hexyl salicylate	C13 H18 O3	222.125	11.257	Full match	No results	101669	180094	229561	68313.3	280143	958132	403976	66815.3	17838.7	138820	83552.1	69357.2	60374	78341.9	59285.1	85373.1	35140.4	35569.9	104292	45045.6	80482.3	77819.6	79619.3	82907.2	51448.7	2.67586	1.42	0.0137983	0.803704	0.598732
Com_3983_neg	2,4,6-Trimethylphenol	C9 H12 O	136.089	9.499	Full match	No results	101441	8391.15	5520.35	5134.62	9082.38	20444	11832	4223.98	31168.1	8130.13	7204.79	33420.2	63314	24540.6	8323.97	235252	63998.3	5081.19	146003	5356.39	26285.3	65030.3	7872.02	218829	27783	0.620043	-0.689559	0.944931	0.546296	0.448581
Com_14291_pos	L-Valyl-L-prolylglycyl-L-prolyl-N~5~-(diaminomethylene)-L-ornithine	C23 H40 N8 O6	524.309	14.923	Full match	No results	100543	44517.8	51372.8	86603.9	116120	103968	151136	57182.9	73429.4	49670.9	65115.4	101749	47949.3	43774.1	132269	89283.8	68679.2	94592.2	65768.3	52321.3	78704.3	106024	98773.1	36252.7	93811.9	1.53909	0.622074	0.000273522	0.727778	0.671425
Com_4025_neg	Aminolevulinic acid	C5 H9 N O3	131.058	1	Full match	No results	100475	106807	122371	66730.3	74057.6	94406.9	69482.6	74126.8	66916.4	126077	87241.9	58438.9	79473.1	110136	60021.5	114926	137066	58041	131485	66814.4	73674.9	74821.8	54630	88257.1	79291.8	0.961964	-0.0559447	0.79771	0.538889	0.224562
Com_6024_pos	Osthol	C15 H16 O3	244.109	11.267	Full match	No results	100284	103266	30357.7	72790.9	95005.4	108377	132325	25833	87822.5	82002.8	73244.8	55598.8	123256	122264	148764	57073.4	128245	129012	322480	136585	129931	592428	147486	61247	125735	0.847414	-0.238861	0.927494	0.509259	0.612575
Com_8312_pos	Propylparaben	C10 H12 O3	180.079	10.613	Full match	No results	100074	74164.3	160414	172668	91163.1	126837	92294.3	143600	75388.9	48466.1	78080	94494.3	64501.2	73121.9	57179.6	40054.2	90596.7	51173.1	121663	68937.9	130649	67782.8	128988	60027.5	99525.5	1.60448	0.682109	2.29e-05	0.824074	0.669153
Com_4081_neg	trans-Anethole	C10 H12 O	148.089	8.292	Full match	No results	99868.3	2812.1	3218.75	11062.8	253824	6812.56	24422.9	5641.17	24946.2	5571.08	4822.63	4870.39	5006.7	4657.96	6355.21	2068.08	6468.61	2010.15	5893.42	3545.71	4469	3015.19	47869.6	3173.26	7831.16	5.73705	2.52031	0.0181481	0.742593	1.17173
Com_3691_neg	Asiatic acid	C30 H48 O5	488.349	12.802	Full match	No results	99706	155494	20752.8	29109.1	54053.1	140608	96194.5	51389.8	34618.3	41974.4	37381.8	25168.5	35122	28231.4	63215.6	93126.6	244852	29465.2	76546.4	26315.7	29684.2	45280.5	108358	35875.9	45873.3	1.36806	0.452136	0.0696819	0.651852	0.47348
Com_5512_neg	(E)-4-Methoxycinnamic acid	C10 H10 O3	178.063	9.232	Full match	No results	99661.7	22126.1	14151.5	12298.3	17155.9	22159.2	15085.5	14160.4	33425.2	22768.7	16650.3	40785.2	35331.6	30687.6	16009	110128	59678.7	11594.7	101954	12139.6	37057.3	43161.7	12359.8	92141.2	39069.4	1.00945	0.0135723	0.414344	0.627778	0.380608
Com_953_neg	Hypoxanthine	C5 H4 N4 O	136.038	1.134	Partial match	Full match	99646	64057.3	76556.1	49165.3	43439.6	56563.1	34318.1	1.40617e+06	160118	63818.8	80730.4	754255	474929	1.05465e+06	1.21507e+06	849539	603512	1.05466e+06	885276	1.26343e+06	698885	726319	1.19476e+06	1.77038e+06	1.32132e+06	0.309556	-1.69173	0.000170174	0.857407	2.10892
Com_6082_neg	Diethyl malonate	C7 H12 O4	160.073	1.001	Full match	No results	99352.9	89953.4	58861.4	47739.5	56887.7	58246	62887.4	54400.6	56734.5	83481.3	95114.8	39531.2	88301.3	65414.4	21581.6	72007.3	56872.6	59339.2	69758.7	69889	64145.3	51182.3	61585.3	58813.6	55598.6	1.27674	0.352464	0.00722364	0.716667	0.348005
Com_13990_pos	PG(18:0/22:6(4Z,7Z,10Z,13Z,16Z,19Z))	C46 H79 O10 P	822.543	12.733	Full match	No results	99247.4	28316.3	67370.3	26903.9	94235.5	137422	29290.7	38434.8	60726.5	39679.8	50231.4	47654.9	129987	79271.5	25164.3	40846	49077.7	30987.2	21624.2	55730.1	24712.7	20934.2	24278.6	13769.5	44897.2	2.27066	1.18311	5.51e-05	0.82963	0.723033
Com_3514_pos	DL-Phenylalanine	C9 H11 N O2	165.079	11.115	Full match	No results	98255.6	130238	256416	285057	277243	171731	155490	507686	137065	150432	137412	239695	1.12065e+06	376952	1.13518e+06	686493	504413	167916	472094	611416	467339	313758	389263	593582	1.0213e+06	0.838503	-0.254113	0.441398	0.444444	1.16905
Com_953_pos	(10S)-Juvenile hormone III diol	C16 H28 O4	284.198	14.103	Full match	Invalid mass	98090.7	88156.4	74607.4	76087.7	93890.2	86073.1	98318	75483.5	90671.4	78453.1	92561.7	80062.2	72204.1	59203.6	60462.3	61622.6	59366.9	59356.8	68699.4	56650.2	67454.8	68341.5	69808.2	61036.3	58459.9	0.107818	-3.21333	0.000229369	0.52037	1.40737
Com_3875_neg	L-alpha-lysophosphatidylcholine	C22 H46 N O7 P	467.3	14.869	Full match	No results	98038.3	60583.3	37813.3	27445.9	34502.2	76167.5	59462.4	60325.9	37475	111007	147659	49905.5	67513.4	71131.1	70812.9	105703	141303	66054.1	79806.6	63983.2	68586.1	66006.1	111605	113776	161231	0.804791	-0.313314	0.254089	0.62963	0.236216
Com_1318_pos	3',4'-Anhydrovinblastine	C46 H56 N4 O8	792.408	12.242	Full match	No results	97177.3	2.76903e+06	4.53876e+06	4.09413e+06	4.74628e+06	2.98971e+06	3.32262e+06	4.76415e+06	4.5894e+06	2.46134e+06	3.30049e+06	176568	6.68272e+06	2.52659e+06	250989	3.50622e+06	2.66881e+06	1.28371e+06	64920.8	3.40682e+06	2.21379e+06	2.56324e+06	2.94283e+06	3.08287e+06	237354	2.62616	1.39296	0.00125771	0.790741	1.14289
Com_8351_pos	L-Cysteine-S-sulfate	C3 H7 N O5 S2	200.976	2.677	Full match	Full match	96792.3	41699	144066	117384	222852	103612	143284	353577	89849	148715	122325	47111.4	269429	101718	56039.6	108942	75202.4	87335	64006.4	112345	105532	92772.2	120051	77297.3	129567	1.72077	0.783058	0.0326078	0.72037	0.339313
Com_8650_pos	4-Ethynyltoluene	C9 H8	116.062	13.992	Full match	No results	96625.6	86932.2	69968.4	80883.9	60850.2	72938.5	128540	101809	83772.8	110659	103920	85422.9	68318.4	314881	192976	186685	177624	212517	311773	225722	196232	264068	210016	206759	228324	0.650119	-0.621224	0.521681	0.52963	1.03559
Com_4463_pos	(1E)-1-(Propylsulfanyl)-1-propene	C6 H12 S	116.066	11.253	Full match	No results	95616.1	604115	466668	64536.9	155173	1.22853e+06	485293	269421	171340	192871	116602	84987.1	88692.1	98238.1	37718.3	65466.4	68567.7	58154.5	106615	88271.1	174479	59318.8	92125.2	95909.9	74489.6	3.17442	1.66649	0.00122541	0.822222	0.849844
Com_6392_pos	Solasodine	C27 H43 N O2	413.328	10.273	Full match	No results	95598.7	55125.2	110100	53343.1	81935.8	64444.4	70366.1	51888.2	180693	617027	70430.8	47262.6	49922	42781	42216.6	46278.2	42859.9	53408.2	52293.8	232413	129944	89354.8	46016.6	45612.8	53139.2	2.14802	1.10301	0.00139142	0.855556	0.644714
Com_18125_pos	2,4-OCTADIENAL	C8 H12 O	124.089	14.539	Full match	No results	95217.5	24646.8	25249.4	26005.4	30797.9	26768.4	32719.6	24715.2	19824.4	36320.5	31162.5	29933.2	23459.1	22125.7	23872.8	21649.5	25551.7	15863.9	27643.3	14397.4	20058.9	32459.1	24382.9	27854.4	21718.9	2.06584	1.04673	3.62e-07	0.898148	0.654615
Com_2261_neg	12-Hydroxydodecanoic acid	C12 H24 O3	216.172	12.078	Full match	Full match	95000.3	115569	152821	229377	399088	173064	91492	208120	262605	125924	116698	246444	83467	131932	144567	167373	252094	322441	172312	162373	311139	483539	186089	181052	209558	0.828424	-0.271558	0.202446	0.638889	0.307768
Com_12960_pos	Sphingosine 1-phosphate	C18 H38 N O5 P	379.248	14.531	Full match	No results	94865.7	59863.8	97818.4	68778.8	68088.2	82844.2	92774.1	158093	130073	93614.3	118153	100616	73779.1	91654.1	118300	48623.5	128522	87538.5	117933	97805.7	122045	168963	81782.8	115286	103587	1.28515	0.361934	0.00226632	0.642593	0.590811
Com_8998_pos	1,3-Bis[(7Z,10Z,13Z,16Z)-7,10,13,16-docosatetraenoyloxy]-2-propanyl (4Z,7Z,10Z,13Z,16Z,19Z)-4,7,10,13,16,19-docosahexaenoate	C69 H106 O6	1030.79	0.951	Full match	No results	93963.2	123419	48826.7	31783.9	62931.4	77941.2	32048	36419.6	45207.1	62399.3	58045.3	27726.6	20180.1	130820	77589.8	157492	116819	128104	138893	124779	158617	137333	144094	148083	158245	0.492762	-1.02104	7.37e-05	0.85	1.01831
Com_1810_pos	Pregnanetriol	C21 H36 O3	336.265	14.771	Full match	Invalid mass	93740	66178.3	86416.7	89066.3	81100.9	83826.7	86782.4	89104.9	141120	81426.4	82384.1	202307	54444	1.01335e+06	919805	667292	386794	531260	682253	597964	351227	440965	743088	548197	196310	0.183999	-2.44223	6.9e-13	0.974074	1.46294
Com_1663_neg	Cholic acid	C24 H40 O5	408.287	11.416	Full match	Full match	93495.7	50198	46726.9	93962.3	143164	58223.8	66874.7	29788.5	35711.5	22999.4	35056.1	24781.6	79533.9	51908.5	54703.4	33885.9	38939.5	126113	48427.4	29969.7	105908	48324.9	64181.7	51518.1	36783.2	0.770237	-0.376626	0.190254	0.631481	0.36655
Com_6579_pos	Acetyl-L-methionine	C7 H13 N O3 S	191.061	6.471	Full match	No results	93492.8	91667.6	83317.9	103292	69750.4	105235	75481.8	117610	87590.6	101552	83055.6	89579.7	62632.1	448225	321181	196952	291853	246669	561302	280649	344699	463801	275817	315600	359571	0.48074	-1.05667	0.915589	0.527778	1.51053
Com_9207_pos	Obeticholic acid	C26 H44 O4	420.322	14.539	Full match	No results	93387.2	15391.8	39919.1	60382.6	66787.5	60248.7	88140.1	54982.2	65473.4	48358.2	59956.8	67306.9	45752.5	47567.4	59450.9	58276.6	51889.1	44403.9	62502.3	38972.2	36392.1	48110.8	88000.3	42656.5	64489.8	2.17615	1.12178	0.000505431	0.827778	0.694536
Com_4614_neg	13(S)-HpOTrE	C18 H30 O4	292.203	11.688	No match	Invalid mass	92975.2	60271.4	32987	41882.1	19113.9	84654.8	75790	23615.1	26042.3	95271.9	29879	26680.8	37666.7	94978.6	29314	14646.6	30945.3	27004.7	48455.7	23264.5	28243.6	23211.1	65068.3	30144	28514.7	1.5743	0.654712	0.00183312	0.755556	0.796356
Com_3085_neg	Ethyl 3-oxohexanoate	C8 H14 O3	158.094	8.374	Full match	No results	92926	93091	62919.9	64538.2	71844.9	66307.1	82453.3	72421.6	64934.6	97339.7	69553.8	49399.2	97705.8	79212.6	87834	67200.7	60356	57414	67032.1	55513.1	55638.6	50451.5	415038	94270	63183.5	0.991034	-0.0129935	0.307271	0.672222	0.233985
Com_1544_neg	6-Methylindole	C9 H9 N	131.073	5.753	Not the top hit	Full match	92805.7	393706	291950	66601.5	170448	239290	135535	264410	150630	362740	321085	173806	151669	384851	142102	166469	324990	195620	218352	261546	134693	144504	90519.9	291471	368293	1.06425	0.0898389	0.253195	0.603704	0.27838
Com_11380_pos	pentoxyl	C6 H8 N2 O3	156.053	1.075	Full match	No results	92725.2	67602.9	140775	84067.2	118631	101073	46339.2	65664	89295.2	65745.2	115509	77101.1	41762.8	89656.3	133637	78837.8	70808.3	102808	121968	123370	143941	84251.2	138383	168312	75625.2	1.15718	0.210613	0.056656	0.607407	0.52389
Com_3876_neg	Artemether	C16 H26 O5	298.177	11.394	Full match	No results	92306.5	127529	67625.3	59835.2	115052	120284	149037	66936.4	68687.5	108242	45434	59006.1	147768	138515	65850.7	43134.9	62216.3	107481	148609	119857	94720.2	98125.9	255231	62297.9	49318.1	1.32805	0.409314	0.0210174	0.692593	0.494321
Com_6286_pos	ortho-Phthalaldehyde	C8 H6 O2	134.037	11.332	Full match	No results	92105	194616	94651.2	70482.9	109821	713928	135685	95044	143865	85854.4	89722.9	102151	155600	176337	88669.8	78574.7	171414	58377.3	149759	55528.5	56596.7	60845.4	98101.6	60963.1	81386.3	1.78699	0.837528	0.00197156	0.798148	0.514446
Com_11438_pos	(1S,2R,18R,19R,22S,25R,28R,40S)-22-(2-Amino-2-oxoethyl)-48-{[2-O-(3-amino-2,3,6-trideoxy-3-methyl-alpha-L-arabino-hexopyranosyl)-beta-D-glucopyranosyl]oxy}-2-[(3-amino-2,3,6-trideoxy-3-methyl-alpha-L-arabino-hexopyranosyl)oxy]-5,15-dichloro-18,32,35,37-tetrahydroxy-19-[(N-methyl-D-leucyl)amino]-20,23,26,42,44-pentaoxo-7,13-dioxa-21,24,27,41,43-pentaazaoctacyclo[26.14.2.2~3,6~.2~14,17~.1~8,12~.1~2…	C73 H88 Cl2 N10 O26	1590.52	12.347	Full match	No results	91989.2	28664.3	66107.1	116064	107252	73726.8	54819.2	233280	111672	148672	47692.8	21156.8	173948	47474.2	53664.1	146846	58454.7	23098.7	114545	38445.2	54653.1	38429.1	15794.8	52284.4	98652.4	2.02825	1.02024	0.000362517	0.781481	0.840366
Com_4699_pos	Arotinolol	C15 H21 N3 O2 S3	371.079	1.063	Full match	No results	91659.8	122301	107008	86291.1	91385.8	158743	69796.7	107704	127783	128024	120389	90152.1	62114.9	131004	295537	361358	190643	214062	95599.4	246731	230835	205530	273917	273245	194580	0.580446	-0.784765	1.16e-05	0.840741	0.663339
Com_3272_pos	Dihexyl phthalate	C20 H30 O4	334.214	11.774	Full match	Invalid mass	90709.6	152065	102200	90335.7	120926	106470	107426	96131.9	122890	110043	108450	98789.7	254689	459457	283952	285994	294244	589265	243787	183817	216881	370398	260798	303814	367728	0.356646	-1.48743	1.67e-12	0.97037	1.0619
Com_9437_pos	2,6-Diamino-7-hydroxynonanedioic acid	C9 H18 N2 O5	234.123	11.158	Full match	No results	90703.9	69001.8	80483.5	208523	219137	166426	127215	58857.8	121662	58364.4	71904.3	150965	85457.8	91886.4	129962	101799	94322.9	180441	197865	95943.2	293954	183747	271890	61678.9	109274	0.985517	-0.0210469	0.898217	0.518519	0.372882
Com_4438_neg	Tryptamine	C10 H12 N2	160.1	5.117	Full match	No results	90660.6	124958	88213.4	62438.8	113683	86731	113555	81287.9	95750.8	179740	79820.3	65582.1	71266.1	164033	92179.1	78655.3	65848.6	69960.6	105573	78019.5	86506.1	54288.9	67170.8	111851	108270	1.24877	0.320504	0.0275049	0.694444	0.322815
Com_5264_pos	(1aR,2R,3S,11cS)-6,11-Dimethyl-1a,2,3,11c-tetrahydrotetrapheno[1,2-b]oxirene-2,3-diol	C20 H18 O3	306.127	15.075	Full match	No results	90410.8	53197.1	58466.9	61324.1	80664.5	58991.2	70878.3	47755.5	55109.1	46952.9	60157.9	60034.6	55362.6	57010.1	72392.4	83334.4	85472.1	110753	55051.2	63563.4	110074	88218	80720.6	53710.7	92451.1	0.873292	-0.195465	0.751345	0.544444	0.294309
Com_4761_neg	4'-O-Methylnorbelladine	C16 H19 N O3	273.136	9.791	Full match	No results	89809.3	2933.56	4916.47	5194.62	4533.97	22120.3	9839.47	2330.73	6922.01	4796.04	9656.65	4270.08	7750.05	7453.95	28581.1	95421.6	2934.48	5176.71	2010.21	1827.93	12083.1	1581.13	5623.78	8883.92	22712.6	2.14486	1.10089	0.214049	0.612963	0.68308
Com_1968_neg	Phloretin	C15 H14 O5	274.083	9.283	Full match	Full match	89189.7	5442.72	29920.4	21951.5	110344	431966	13387.2	98503.9	24643.8	19306.7	45361.2	33865.7	94338.3	90202.6	88697.1	32874.8	779948	4368.1	97954.8	100178	3489.56	13988.2	667996	453623	13196.7	0.642603	-0.637999	0.381996	0.6	0.580517
Com_9908_pos	4beta-methylzymosterol-4-carbaldehyde	C29 H46 O2	426.349	15.032	Full match	No results	89168	121683	112397	64416.2	145473	115208	110604	294214	161341	101510	103633	96044.4	84875.6	87034.6	75123.3	69422.5	83960.7	60186.6	85002.8	68677.4	67008.1	94236.6	80050.6	99566.6	102166	2.28461	1.19195	4.01e-08	0.922222	0.789362
Com_3070_neg	DL-Cerulenin	C12 H17 N O3	223.12	9.932	Full match	No results	89052.7	55402	25197.8	102877	62993.2	165330	198531	23265.6	81212.5	92309.3	52515.6	67703.5	98700	86658.9	65046	34415.1	97131.2	128656	220830	206731	327603	233193	224248	37092.8	46650.5	1.17656	0.234575	0.0442195	0.635185	0.69803
Com_2891_pos	995	C12 H19 N O2	209.141	9.549	Full match	No results	88732.1	109055	100172	75875.3	82404.1	99932.5	2.33075e+06	83082.2	100439	90100.6	90340.8	83635.8	113425	54655.7	51914.4	50849	56703.9	1.41913e+06	82851.1	75080	60367.8	58070.1	45729.9	51996.3	1.28122e+06	1.34336	0.425845	0.0245083	0.862963	0.631797
Com_3855_neg	Malonic acid	C3 H4 O4	104.011	0.99	Full match	No results	88616.6	92990.7	55356.7	45711.8	67471.5	82461.4	76108.2	147327	93600.4	97615.9	64742.2	205509	102406	78556.8	45239.1	49041.6	127751	34465.1	69070.4	63933.5	76112	44516.1	40342.9	49418.3	75218.2	1.51734	0.601543	0.00360765	0.77037	0.511109
Com_15980_pos	Cardanolide	C23 H36 O2	344.271	14.549	Full match	No results	87898.4	32260.1	49650.9	54806.1	31418.2	75001.7	59550.3	43951.5	60654.2	48951.1	60443.7	45921.7	60041.4	55522.6	67862.4	43908.8	102469	62494.2	92649	43230.5	70474.9	89115.5	56056.1	36954.4	34476.1	1.33945	0.421643	0.00117832	0.724074	0.519599
Com_3874_neg	2-[(5Z,8Z,11Z)-icosatrienoyl]-sn-glycero-3-phosphoethanolamine	C25 H46 N O7 P	503.3	13.929	Full match	No results	86435.2	51482	43031.7	59368.3	33877.6	96649.3	76486.5	48011.2	58449.1	170642	162088	59992.4	80861.8	111113	125692	120948	103000	158123	103977	111769	120569	153417	102211	125372	81655.8	0.755594	-0.404317	0.101189	0.698148	0.322283
Com_12122_pos	2-Acetamido-4-(5-amino-2,2-dimethyl-4-oxo-3,4-dihydro-2H-chromen-6-yl)-4-oxobutyl 16-methylheptadecanoate	C35 H56 N2 O6	600.412	15.614	Full match	No results	86382	50190.5	91386.1	116478	86106.1	72377.2	219199	153915	153746	69324.7	85159.7	130549	64807.8	59432.7	86149.2	72766.5	106133	150530	126349	76146.5	127695	159806	152782	88037.5	103009	1.41731	0.503157	0.00207932	0.685185	0.63997
Com_12755_pos	3-O-alpha-mycarosylerythronolide B	C28 H50 O10	546.341	14.205	Full match	No results	86279.7	64872.1	84400.3	125440	82588.2	76327.1	70926.2	81293	109549	53025.8	103969	130772	93242.1	154822	92161.9	87455	77807.2	167240	74344.6	105039	54083.2	77703.2	81099.9	104565	75055.7	1.48313	0.568642	5.08e-05	0.742593	0.67033
Com_4911_pos	2,3-Naphthalenediol	C10 H8 O2	160.052	6.035	Full match	No results	85949.6	114726	86392.1	75281.2	60497.8	216743	69688.9	72887.3	316516	35215.6	164415	56141.8	60598.5	88874.6	92911.6	94389.2	71894.4	31675.7	51894.1	104390	44514.8	120086	33252.9	33624.8	233015	2.37828	1.24992	0.000728946	0.803704	0.715552
Com_2095_neg	Trp-Phe	C20 H21 N3 O3	351.158	9.357	Full match	No results	85874	87487.8	69163.3	80759	91946	98555.1	96506.1	54264.2	77912.5	101071	87661	34954.8	52671	132769	191090	301081	143709	605003	97288	355837	261750	258098	555232	686999	160794	0.296711	-1.75287	5.12e-09	0.968519	1.32569
Com_3639_pos	Dicyclohexyl phthalate	C20 H26 O4	330.182	12.634	Full match	No results	85693.3	134973	101126	145029	214924	192575	135958	153443	117807	82911	80489.4	126006	166667	66309.7	1.23997e+06	75298.2	68425.5	49246.8	303789	1.0923e+06	85536	121269	87143.6	113686	92357.3	0.793479	-0.333735	0.458971	0.668519	0.120278
Com_6245_pos	1-[(11Z,14Z)-icosadienoyl]-2-[(4Z,7Z,10Z,13Z,16Z)-docosapentaenoyl]-sn-glycero-3-phosphoethanolamine	C47 H80 N O8 P	817.559	15.071	Full match	No results	85497.6	100966	134257	294433	115208	210830	168171	176425	247516	65173.9	244465	340674	57564.6	240156	259630	260467	306338	484117	149897	350395	421787	471040	185863	302478	365106	0.756074	-0.4034	0.0510606	0.662963	0.577882
Com_16085_pos	Methyl 3-isobutyryl-4-methyl-1,5-bis(3-methyl-2-buten-1-yl)-4-(4-methyl-3-penten-1-yl)-2-oxocyclohexanecarboxylate	C29 H46 O4	458.338	14.548	Full match	No results	85261.1	34073.1	47983.5	57412.3	73583.4	85867.6	105867	23115	51582.5	65150.8	104228	55445.6	59468	50650.5	60102.4	36938.9	90788.4	27849.2	65795	72638.9	35629.4	52625	111410	34592.8	44516.6	1.78923	0.839336	2.55e-05	0.783333	0.751357
Com_3487_neg	sulukast	C25 H36 N4 O3 S	472.249	10.339	Full match	No results	85177.5	122393	26710.8	12513.6	57899.1	58153.4	6618.29	9562.4	32209.8	12934.5	6912.92	16069.3	99855.2	116316	23377	17308.3	22444.1	217768	125409	14611.5	50135.5	15013.6	38716.7	127774	18302.6	0.915354	-0.127598	0.689906	0.540741	0.239336
Com_3605_neg	Dihydrothymine	C5 H8 N2 O2	128.058	1.478	Full match	Invalid mass	84724.8	75325.7	49675.1	42521.4	69301.1	49038.9	58635.3	51600.4	72383.6	59199.5	70966.9	46622.9	103045	20444.5	23500.3	21567.1	24583.3	20261.8	29009.9	19612.1	18614.2	20310.3	22423.2	21319.7	23708.7	2.03023	1.02164	3.81e-12	0.972222	1.35497
Com_3633_pos	3,4-Dihydroxyphenylglycol	C8 H10 O4	170.058	6.832	Full match	No results	84566.9	100894	72989.5	69616.1	88575	70054.2	80279.4	76105.3	83638.7	57080.7	32445.5	65045.7	67955.7	54006.8	60729.5	54356.5	39280.9	63030.5	72313.8	29561.4	65690.9	65409.9	62907.3	54692.2	55755.1	0.353911	-1.49854	0.00102478	0.457407	0.880144
Com_1583_neg	3-Oxotetradecanoic acid	C14 H26 O3	242.188	12.695	Full match	No results	84028.3	161805	198817	292359	468267	313938	111991	244759	298583	206530	119076	390168	65163.7	142525	157354	179720	501023	523222	166940	174104	522727	933830	277360	258595	229743	0.692615	-0.529875	0.12328	0.651852	0.510268
Com_10391_pos	Dodecamethylpentasiloxane	C12 H36 O4 Si5	384.146	14.306	Full match	No results	83443.4	61442.5	53709.8	34358.9	51217.1	78378.6	93316.8	27812.5	97875.6	72392.8	77804.8	58415.8	269886	27764.8	38964.1	47459	29252.9	24460.3	27371.8	25055.3	36951.5	26808.5	28725.1	35031.9	25368.7	3.45456	1.7885	7.76e-07	0.962963	0.958496
Com_3988_neg	Dotriacontyl (2E)-3-(4-hydroxyphenyl)acrylate	C41 H72 O3	612.551	14.532	Full match	No results	83413.3	174499	114154	118920	201604	167943	103880	124893	134451	94535.8	143033	104026	140131	91201.7	79978.7	112799	149969	130249	148205	80517.9	106393	71693.9	147723	115484	142278	1.24086	0.311339	0.0342198	0.672222	0.337675
Com_7934_pos	5,7-Dihydroxy-2-[3,4,5-trihydroxy-6-oxo-1-(3,5,7-trihydroxy-3,4-dihydro-2H-chromen-2-yl)-6H-benzo[7]annulen-8-yl]-3,4-dihydro-2H-chromen-3-yl 3,4,5-trihydroxybenzoate	C36 H28 O16	716.139	12.06	Full match	No results	83054.2	125662	185725	108661	201348	134082	152956	361996	334499	193029	126737	174338	209711	115879	170051	248295	256088	30645.1	100919	165038	187774	106005	246408	243464	187096	1.96658	0.975688	1.3e-05	0.764815	1.16946
Com_3055_pos	Lexibulin	C24 H30 N6 O2	434.242	14.295	Full match	No results	82518.3	47704	44067.7	38297	46595.8	793317	36002.5	32965.1	52516.8	50476.5	59697.4	41924.6	59123	37048.2	733178	35058.4	28935	36677.5	51561.6	40524.5	33174.7	47031.6	39861.9	28385.7	32207.6	0.985481	-0.0211004	0.00928019	0.848148	0.724959
Com_517_neg	thymol sulfate	C10 H14 O4 S	230.061	10.18	Full match	Invalid mass	82406.6	22078.6	21386.4	24956.6	48288.5	37051.6	25451.3	19654	23783.6	83786.9	26436.9	17017.8	75887.1	86922.9	36552.3	264419	67633.1	21343	103624	50541.8	23568.6	23498.4	54292.8	74853.9	688276	0.181671	-2.4606	0.0318799	0.640741	0.700565
Com_1438_neg	Homovanillic acid	C9 H10 O4	182.058	2.748	Full match	No results	81782	75695.8	45196.7	38320.9	1.69405e+06	68342.6	68711	69994.3	65034.4	119874	62759.5	40203.7	48070	47867.1	98628	69590.7	75557.8	43972.8	53579.1	71483.6	39906.1	42202.1	72934	71306.7	73828.4	3.15624	1.65821	0.0922506	0.72037	0.595783
Com_6575_pos	3,4-Dihydroxybenzaldehyde	C7 H6 O3	138.032	11.952	Not the top hit	Full match	81667	130766	127419	31815.6	100273	665203	148503	61930.2	121519	67527.2	81066	56280.4	190647	332500	92991.5	159322	85043.5	50779.1	132137	48614	34725.3	58941.3	99757.7	37874.2	102520	1.65997	0.731154	0.0236446	0.707407	0.432913
Com_2002_pos	2-Oxosuberate	C8 H12 O5	188.068	6.835	Full match	No results	81109.9	207823	145750	131391	105202	151511	76934.6	72207.9	131166	147174	138104	164333	163511	109333	74676.2	62500.9	58528.4	75346.4	145513	43176.6	73394.3	69975.6	70420.5	70548.1	64943.8	0.277504	-1.84942	0.0115303	0.492593	1.20062
Com_124_neg	Vitamin C	C6 H8 O6	176.032	1.01	Full match	No results	80896	122465	53229.5	76726.5	62837	90663.4	20263.7	43343.5	80910.3	15160.4	81223.9	60314.8	85350	1.7505e+06	788699	6.48911e+06	6.33762e+06	3.61353e+06	2.74128e+07	7.95161e+06	1.21403e+07	1.48355e+07	1.84066e+06	5.09893e+06	1.79686e+07	0.0113403	-6.4624	2.75e-09	0.931481	4.06268
Com_11877_pos	Ethosuximide	C7 H11 N O2	141.079	11.984	Full match	No results	80726.5	40003.4	66274.5	27200.7	67081.1	42129.9	51300.8	60612.3	88672	56217.6	37909.4	53673.4	215889	25536.7	37696.1	42465.7	33941.4	48050.6	42890.2	26252.7	34391	28674.7	74030.2	41425.9	56010.8	1.78633	0.837002	0.000855761	0.8	0.459454
Com_6266_pos	(3S,8aS)-3-(4-Hydroxybenzyl)hexahydropyrrolo[1,2-a]pyrazine-1,4-dione	C14 H16 N2 O3	260.117	13.407	Full match	No results	80533.6	75437.8	70093.1	65412.4	88754.8	69494.5	71614	66265	73753.8	63340.8	75271	61431.1	69213	55665.9	49909.7	57272.4	49549.2	46342.8	59575.8	48309.5	61230.3	54344	51266.7	54684.7	53443.6	0.638458	-0.647336	0.0105237	0.527778	0.548775
Com_16371_pos	Hydroxyprogesterone	C21 H30 O3	330.218	12.36	Full match	No results	80016.3	63069.9	69918.7	86200.4	81830.2	50806.8	63326.8	94417.2	78313.2	53916.5	55455.9	91700.1	99542.6	47631.2	72761.4	60655.4	71184.8	34303.2	55712.2	56579.5	62429.8	63180.4	58084.1	56150.8	71729.6	1.49773	0.582782	1.65e-06	0.846296	0.358881
Com_5044_neg	PALGLY	C18 H35 N O3	313.261	14.047	Full match	No results	79878.5	81056.5	66091.7	95865.4	54272.2	86600	53308.3	66922.4	77505.7	74125.9	54534.6	72630.9	49683.8	44396.6	50753.4	64638.2	81345.8	81142.6	41130.8	62763.4	108404	74952.5	92141.9	52580.3	78399.8	1.06373	0.0891347	0.245531	0.568519	0.218169
Com_2871_neg	Skatole	C9 H9 N	131.073	6.978	Full match	No results	79827.9	56125.3	4032.35	10434.6	3645.86	132137	71450.2	251621	139664	112157	226606	67249.3	4556.16	31980.1	71840.5	108029	359908	3835.26	6622.26	116396	2687.54	53728.8	17075.4	17384.1	137688	1.28325	0.359799	0.221983	0.611111	0.718316
Com_5284_neg	(1aR,1bS,4aS,7aR,7bR,8R,9R,9aS)-9a-Acetoxy-7b-hydroxy-3-(hydroxymethyl)-1,1,6,8-tetramethyl-5-oxo-1a,1b,4,4a,5,7a,7b,8,9,9a-decahydro-1H-cyclopropa[3,4]benzo[1,2-e]azulen-9-yl (2Z,4E)-2,4-octadienoate	C30 H40 O7	512.279	11.594	Full match	Invalid mass	79704	8618.07	11327	10150.1	19945.6	14700.5	30699.7	38756.9	26136.4	45007.6	58468.4	11641.3	10271.5	30538	30212.7	39061.3	19341.6	10817.7	30426.8	33960.7	14343.7	13482.5	46943.5	16427.4	34716.4	1.08596	0.118975	0.426199	0.537037	0.264496
Com_14385_pos	Colfosceril palmitate	C40 H80 N O8 P	733.559	12.722	Full match	No results	79596.6	153412	35441	95250.8	95129.4	102264	106187	28592.4	39109.4	103964	29762.3	31487.1	57444.8	40410.9	45585.3	84124	18345.4	22826.4	33499	24528.8	20897.2	18849.5	61567.6	15666.8	42547.1	2.20955	1.14375	0.000143157	0.837037	0.665858
Com_10802_pos	Stiripentol	C14 H18 O3	234.125	12.147	Full match	No results	79316.3	91768.4	132448	117465	145702	117150	122614	233724	157336	92148.1	266962	138242	237249	160809	170148	131057	104639	68952.4	144973	143460	150206	132012	172840	142236	145905	1.45971	0.545684	0.00211631	0.722222	0.415372
Com_7110_pos	3-hydroxydodecanoylcarnitine	C19 H37 N O5	359.266	11.421	Full match	No results	79306.3	109853	294259	402710	281747	264807	111451	320753	278482	46320.4	163528	181801	27585.9	118528	156001	92040.6	265247	204294	173516	157770	348743	362848	317280	144831	300261	1.32701	0.40818	0.209602	0.618519	0.453074
Com_14018_pos	taxine A	C35 H47 N O10	641.322	12.115	Full match	No results	78829.2	29659.9	46547.8	23495.1	73842.1	154288	28211.3	46087.5	79910.3	19851.3	65822.8	114846	141234	94257	52547.8	31903.8	46314.2	69072.9	86508.5	38610.1	37114.6	62042.6	50466.7	94872.5	139681	1.58831	0.667489	0.00249642	0.692593	0.913776
Com_3113_neg	16-(Hexopyranosyloxy)-7-hydroxy-8,9-epoxypimaran-18-oic acid	C26 H42 O10	514.277	10.887	No results	Full match	78711.5	21978.8	7211.46	14721.5	29161.6	20923	20135.3	13720.2	14374.1	78577.5	6805.89	132683	19612.4	22746.3	25219.8	15815.2	22136.6	162774	54459.8	79435.2	46340	120420	15426.8	27346.1	9439.86	0.653414	-0.613931	0.367442	0.577778	0.391437
Com_2762_neg	Methyl 9-oxononanoate	C10 H18 O3	186.125	11.134	Full match	No results	78500.9	104830	44547.7	68620.2	63225.2	83977.9	173038	59063.8	36995.1	66382.2	47784.8	34190	111291	126369	203969	55403.3	51397.2	36794.2	56982.6	50127.8	42718.1	54838.4	509815	101977	68854.7	0.978551	-0.0312816	0.611038	0.590741	0.23064
Com_1412_pos	S-(-)-Cathinone	C9 H11 N O	149.084	8.779	Full match	Invalid mass	78197.3	115695	115175	113130	77740.5	127728	70342.3	73104.2	113071	97862.1	148702	103827	122402	95213.3	53538.7	56455.7	63276.5	58502.9	101936	88042.5	59803.1	64809.7	73829	63842.9	61145.9	0.133795	-2.9019	0.000474461	0.498148	1.46913
Com_5605_neg	Methyl-N,N-diethylthiocarbamate	C6 H13 N O S2	179.045	0.971	Not the top hit	No results	78152.8	92056.6	64266.8	51408.2	78894.8	56993.3	63346.3	60161.6	74669.1	88316.1	72142	57154.2	116532	25070.5	26743.1	26737.1	24399.2	21597.5	30302	22263.6	20108.7	20487.9	32199	26698.3	25200.8	2.92133	1.54662	4.35e-16	0.972222	1.47786
Com_3536_neg	hydroprene	C17 H30 O2	266.224	12.342	Full match	No results	78013.9	17247.4	49660.9	33396.4	144354	38462.7	66934.3	71316.5	23649.6	194563	31556.7	48012	27849	97138.7	71478.9	24468.5	75344	111381	84568.6	45872.9	20931.2	22672.8	114340	66598.2	67426.9	1.0011	0.0015814	0.88819	0.505556	0.10593
Com_8773_pos	PALGLY	C18 H35 N O3	313.261	15.784	Full match	No results	77904.6	39014.9	126749	250400	111474	123419	104160	120385	115903	39182.6	69354	189445	35913	88613.7	69042.1	78120.3	61567.8	105507	82177.6	66788.8	97343.3	111430	82112	42007.6	58229.9	1.86117	0.89621	0.0092551	0.753704	0.448931
Com_4385_neg	DL-Histidine	C6 H9 N3 O2	155.07	11.274	Full match	No results	77730.3	58180.8	87697.8	88510.1	75751.4	56259.2	113397	56163.7	50740.7	83087.8	60988.1	117478	41970.6	62377.5	63292.4	75694.6	99346.4	83753.2	110993	50291.8	71661	89148.7	146306	78014.9	93785.4	1.09324	0.128606	0.24021	0.418519	0.200861
Com_4555_neg	Maslinic acid	C30 H48 O4	472.354	13.494	Full match	No results	76941.8	28166.4	44895.8	13321	67471.8	70787.9	26469.2	42150	26580.9	40941.4	25437	30446.3	38069.5	142433	37046.1	22157.9	79045.8	24319.1	54982.8	34038.7	22159.4	32007.1	141966	58018.2	33887.2	0.969716	-0.0443654	0.515356	0.568519	0.219692
Com_3562_pos	Imiprothrin	C17 H22 N2 O4	318.157	7.361	Full match	Invalid mass	76826.2	1.07357e+06	607865	25194.2	145298	275865	483110	550838	140453	260230	891083	279203	150141	578272	129617	271968	99429.4	113111	416536	950571	123442	558556	49195.7	47597.2	989615	1.85531	0.891663	0.0260477	0.711111	0.587216
Com_10565_pos	2-Methoxyestradiol	C19 H26 O3	302.187	11.214	Full match	No results	76716.1	101619	68100.3	84314.8	102549	102748	122786	104951	100350	106523	157026	108975	69243.1	83265.3	49548.4	62757.7	96615.5	131315	87769.5	87523.6	91603.1	134637	73964.7	75987.9	124252	1.25089	0.322959	0.0169215	0.688889	0.25622
Com_4037_neg	Methyl undecenate	C12 H22 O2	198.161	12.2	Full match	No results	76464.5	92137.7	65184.1	61247.1	154374	71212.5	73675.7	242632	68419.1	98243.6	70779.7	46872.5	71964	39381.8	70764.1	91346.7	73233.8	58481.3	56719.1	39368.9	34856.6	29417.5	56661.3	51797.1	55556.6	1.55308	0.635131	0.00467267	0.785185	0.475739
Com_6875_neg	PHENETHYL OCTANOATE	C16 H24 O2	248.177	10.374	Full match	No results	76414.5	9846.15	6865.13	10962.6	12371.6	10461.6	16370.3	6152.26	4635.7	25237.8	18256.6	6152.75	11056.2	21149.2	17556.5	15910.6	12560.9	9092.57	17275	12660.8	26308	9400.94	14981.9	8862.96	4772.16	1.4015	0.48697	0.367407	0.553704	0.266425
Com_4714_neg	Medicagenic acid 3-O-triglucoside	C48 H76 O21	988.486	13.127	Full match	No results	76108.4	140135	66131	72576.3	77547	66008.8	48853.9	62351.9	127491	157484	134890	76039.1	50817.6	92155	105426	113986	52868.6	81344.6	70283	103247	58083.4	110422	150156	116323	79913.1	1.08427	0.116722	0.547585	0.47963	0.0965791
Com_3542_neg	Sebacic acid	C10 H18 O4	202.12	6.704	Full match	No results	75468.9	159248	155826	100859	132180	121280	120352	299148	170590	230374	180425	53522	168376	148623	83947.4	55253	43279.7	88151.8	226365	76890.3	104700	55590.8	310137	142142	141173	1.28291	0.359424	0.0623486	0.677778	0.355065
Com_5566_pos	Onapristone	C29 H39 N O3	449.292	14.742	Full match	No results	75346.6	188139	551858	78223.6	175664	148218	163323	57835.1	420235	96819.6	177822	191885	124984	507395	431538	252405	124337	103566	112023	137637	75380.6	128717	262448	170733	187241	1.32643	0.407546	0.016824	0.659259	0.814562
Com_9589_pos	Boldenone Undecylenate	C30 H44 O3	452.328	14.301	Full match	No results	75282.1	82620.9	77377.9	77130.7	89759.9	79491.5	81608.8	75263.8	89415.2	62235.1	87102.4	84164.9	75562.5	73520.5	65715.7	64818.1	69164.6	62885.9	65273.3	69108	59025.4	62665.1	65730.2	68380.9	61016.1	2.10709	1.07525	2.54e-07	0.961111	0.714313
Com_2147_neg	nylon cyclic dimer	C12 H22 N2 O2	226.168	1.308	Full match	No results	74957.9	84154.1	61275.5	48698.3	68003.6	57895.5	56039.3	56477.6	60466.6	82603.3	65699.9	44977	61798.4	52896.5	53534.7	60162.9	55995.4	46663.6	61504.5	56833.2	47314.7	43750.8	58256.4	58468.6	57976.5	0.756298	-0.402972	0.31879	0.757407	0.301856
Com_1984_neg	guaietolin	C11 H16 O4	212.104	5.832	Full match	Invalid mass	74849.2	361220	40951.8	7748.54	53031.6	445123	124995	42009.2	95143.6	135339	35891.4	65547.1	118081	275466	35342.4	107707	96358.9	33723.3	215551	35883.6	11822.5	28031.6	238712	10006.4	148418	0.975656	-0.0355554	0.868641	0.481481	0.420897
Com_856_neg	8,9-DiHETrE	C20 H34 O4	338.245	11.998	Full match	No results	74489.1	29599.8	15697.2	21673.6	18609.5	71516.2	84847.8	33774.6	96219.7	652186	23303.5	75359.4	107808	22815	34542.7	26671.6	35946.3	87873.9	996681	80977.4	63570.3	198662	25698.2	75411.6	31705.6	0.509093	-0.974	0.751691	0.487037	0.460035
Com_10534_pos	geroquinol	C16 H22 O2	246.161	14.211	Full match	No results	74116.4	65168	63835.6	58378.8	64740.9	60607.7	79093.1	76151.2	61804	49747.7	58160.9	58235.1	59482	53045.2	47543.3	51080.4	46549.3	49912.4	60900.2	50193	49122.8	56037.4	55958.7	50331.4	50017.4	1.23894	0.309102	0.000427163	0.824074	0.233216
Com_6784_pos	Butylphthalide	C12 H14 O2	190.099	8.167	Full match	No results	74067.9	64994.2	151438	86242.7	126164	275463	178983	60062	131373	65079.6	130529	92151.6	69874.7	87107.1	184869	78382	121534	58247.9	94307.5	137140	59885.1	61283.3	87784	64567.5	54937.6	1.50937	0.593949	0.000945581	0.785185	0.579659
Com_5477_neg	3-dehydro-6-deoxoteasterone	C28 H48 O3	432.36	14.74	Full match	Invalid mass	73722	33659.7	24627.1	41597	56563.1	42168.3	77351.3	15291.1	31878.5	28508.7	36065.2	44137.4	22052.8	32872.9	61874.7	56191.9	29797.2	26197.7	56330	26322.2	15989.8	46782.6	63253.8	25233.3	36672.4	1.15614	0.209314	0.134334	0.609259	0.426544
Com_373_pos	Thromoboxane B1	C20 H36 O6	394.232	14.239	No results	Invalid mass	73660	64522.8	63203.5	57800.7	64099.8	62827.2	78310	70110	61192.1	56656.6	59393.1	57658.5	59744.3	52520	45524.5	50655.9	47702.2	49418.2	61563.8	49696	50982.2	55482.6	55404.6	51138.4	49522.2	0.0248676	-5.32959	2.22e-05	0.512963	2.14376
Com_4535_neg	Cotylenin F	C33 H54 O11	626.367	11.823	Full match	No results	72851.9	224981	52545	103059	42407.2	20212.8	33072.1	56517.7	44309.3	40777.2	44253.2	44976.5	130076	28756.6	69809	46780.4	38349.3	134503	37914.1	93127	41557.4	56240.9	117773	67282.1	32284.1	1.30545	0.384544	0.212419	0.592593	0.297258
Com_12618_pos	4,6-CHOLESTADIEN-3-ONE	C27 H42 O	382.322	15.948	Full match	No results	72312.8	55948.1	74201.5	61086.7	59005	136814	185741	78136.8	82758.2	145036	214202	75570.8	155449	111313	83530.6	67544.5	59765.4	95473.4	45239.6	74933.2	78036.7	170375	111681	85944.5	64487.4	1.90427	0.929239	2.39e-05	0.761111	0.72656
Com_10912_pos	2978	C14 H16 O2	216.115	11.285	Full match	No results	72240	53127.3	33484.1	39892.9	42864.8	81296.1	70464.3	33112.5	48495.5	36162.6	39940.2	45088.7	88401.7	78234.7	53048.8	34243.9	63533.5	57633.9	143409	68663.8	71827.6	230217	95055.1	35967	69233.4	0.942005	-0.0861939	0.989776	0.551852	0.318937
Com_1076_pos	2,4-DIAMINOANISOLE	C7 H10 N2 O	138.079	7.869	Full match	No results	72076.6	122257	79621.8	86255.8	76150.4	77586.5	66485.1	64424.3	95350.4	82244	94760.1	66799.1	79034.5	52018	38474.5	49992	52439.6	40276.5	66544.4	38904.8	51003.1	40371.5	49592.5	67639.1	42502.2	19.1983	4.26291	0.00077649	0.990741	1.09276
Com_8137_pos	Scoparone	C11 H10 O4	206.058	13.875	Full match	No results	71556.6	65369.9	75338.7	63524.2	72916.2	59451.7	71250	65902.9	54979.1	63398.3	67805.8	45970.8	80252	60355	52413.4	59276.4	42609.5	39450.5	62996.5	48827.4	53037.2	48772.2	56882	55726.8	44393.1	0.989024	-0.0159219	0.644697	0.592593	0.212855
Com_12595_pos	L-Tyrosylglycylglycyl-D-phenylalanylleucyl-D-arginyl-D-arginyl-L-isoleucine	C46 H72 N14 O10	980.557	11.633	Full match	No results	71411.8	95087.3	65394.2	51993.7	249923	75015.2	54748.7	32444.9	99863.3	48849.7	81324.1	85645.7	170513	68255.4	75934.5	25019.8	45008.5	41286.7	48565.9	35622.1	50656.7	66702.9	54568.6	32206.2	41225.8	2.26214	1.17769	2.15e-05	0.888889	0.646019
Com_14193_pos	Cumene	C9 H12	120.094	12.225	Full match	No results	71185.7	38043.9	60493.2	90375.4	64304	52189.1	71739	112198	64621.4	68354.9	37999.5	74126	125745	42109.6	73209.3	77625.5	55188.6	59340.2	65863.7	75264.1	78048.8	54186.7	70678.1	77878.1	84422.4	1.18234	0.24164	0.122277	0.625926	0.200253
Com_5560_pos	Methyl 3-acetoxy-11-methoxyurs-12-en-28-oate	C34 H54 O5	542.395	13.894	Full match	No results	71151.3	50348	101127	53656.9	108217	72337.6	53563.6	64780.5	59701.6	62878.5	65145.3	48722.1	105062	60137.3	54834.1	89056.7	45630.7	58373.1	59347.3	52258.4	57060.9	61100.1	65112.7	68945.2	48383.1	0.564581	-0.824748	0.000466906	0.692593	0.516743
Com_4054_neg	nummularine F	C23 H32 N4 O4	428.24	13.64	Full match	No results	71137.4	70325.4	50721.1	38387.5	44806.5	48158.7	51119.7	60489.5	54998.3	79955.1	56536.5	36301.1	49532.2	57750.3	112458	80547	73936.5	61804.3	57702.7	58735.7	65571.6	54130.1	47372.8	57710.5	54655.4	0.680988	-0.554299	0.000621212	0.792593	0.436227
Com_3277_neg	Trolox	C14 H18 O4	250.12	8.68	Full match	Full match	69835	67257	18121	23848.8	18870	108602	79518.7	24895.4	67576.7	25740.9	87817.2	32271.9	134796	118986	77629.4	43074.2	147182	79775.2	240968	78512.9	65049.8	263978	118108	30464.3	69264.7	0.601557	-0.733226	0.0449297	0.7	0.581885
Com_8854_pos	Norethisterone enanthate	C27 H38 O3	410.281	15.019	Full match	No results	69619.9	59706.8	71494.7	47153.8	60429.1	71034.9	69412.6	54417.9	60589.8	61879.9	44054.4	54358.6	70885.3	49468.2	55015.9	66925.3	58467	49617.5	49304.8	61072	60550.9	54646.7	47952	57882.2	39250.1	1.32864	0.409947	0.000257288	0.781481	0.353674
Com_3870_pos	Linoleamide	C18 H33 N O	279.255	12.384	Full match	No results	69569.2	56953.8	58773.3	57154.6	64595.9	74105.1	57878.7	76825.6	61728.8	79983.6	106467	65804.4	94661.7	159414	176627	191943	149817	305346	256489	278431	198280	437461	363682	523316	136776	0.280018	-1.83641	9.65e-19	1	1.24705
Com_4087_neg	3,5-di-tert-butylbenzoquinone	C14 H20 O2	220.146	9.453	Full match	No results	67858.5	57210.1	14284.8	26352.1	23408.9	37536.7	63820.6	13123.7	24540.6	58556.5	33757.8	20590.6	67490.4	58205.4	50873.5	20119.9	55661	39071.9	113879	44832.5	76820.2	163411	71558.8	32365.4	56428.6	0.809472	-0.304947	0.309991	0.575926	0.264256
Com_1514_pos	Thromboxane B2	C20 H34 O6	392.217	14.247	No results	Invalid mass	67675.6	56479.5	50075.9	53003.4	54417.7	57722.9	69023.8	64414	55491.9	52053.6	54567.8	48575.3	54890.5	47839.7	41826	46540.4	43826.7	38580.7	56562.1	44899.9	45680.9	50734.4	47843.8	46983.7	45394.6	0.123768	-3.01429	5.95e-05	0.5	1.36381
Com_4382_neg	Oleic acid-biotin	C28 H50 N4 O3 S	522.354	12.889	No results	Invalid mass	67456.5	33645	84740.9	42353.7	91819.8	39968.1	55145.5	35382.8	62728.7	72720.1	65975.2	44427.3	54196.1	61089	89606.3	59580.7	97525.2	77678	101124	61524.8	42595.2	57905.4	89329.9	62374.8	50819.3	0.952332	-0.0704635	0.84177	0.516667	0.0904195
Com_3702_neg	ibufenac	C12 H16 O2	192.115	10.96	Full match	No results	67127.9	55573.1	33506.1	62612.7	98526.5	101674	89201.4	15722.7	68906.3	54164.1	27216.9	56591.3	75847.3	52695	84305.4	66328.2	48496.3	71252.6	160997	68557.6	219792	178197	129459	18362.2	57593.1	1.1015	0.139464	0.066562	0.642593	0.574934
Com_10223_pos	(2S)-1-[(7Z,10Z,13Z,16Z)-7,10,13,16-Docosatetraenoyloxy]-3-hydroxy-2-propanyl (7Z,10Z,13Z,16Z,19Z)-7,10,13,16,19-docosapentaenoate	C47 H74 O5	718.553	12.302	Full match	No results	67033.7	122157	109963	126096	84001.8	156576	87171.4	162919	165816	77230.6	100240	267997	150360	49578.2	132036	189887	58619.2	52580.2	121390	63816.7	155663	19172.5	91840.9	217443	144939	1.76126	0.816607	9.99e-06	0.759259	0.910044
Com_2451_neg	11-(3,4-Dimethyl-5-pentyl-2-furyl)undecanoic acid	C22 H38 O3	350.281	14.709	Full match	No results	66571	139503	78012	63003.7	220675	224905	88359.9	54567.1	72887	25099.2	37195.3	85034.6	93374.4	109316	84959	100074	121541	88126.8	100663	59149.8	101710	88445.4	64429.9	67265.3	159722	0.804768	-0.313355	0.346027	0.607407	0.358267
Com_6246_neg	leu-gln	C11 H21 N3 O4	259.154	11.278	Full match	No results	66303.4	57213.6	14854.8	29260.7	37754.2	29677.1	41498.8	19418.7	15550.6	41183.5	13989.4	9924.02	75263.4	52570	36040.3	29834.2	56970.8	46392.5	42481	31971	62271.4	47139.8	39933.1	13045.9	36243.9	1.21642	0.282638	0.281871	0.590741	0.338131
Com_9727_pos	flumetasone	C22 H28 F2 O5	410.19	13.942	Full match	No results	65956.1	56396.9	47598.2	51830.1	63118.6	57523	59228.5	51209.9	53941.6	51411.8	54504.1	48126.3	44940.8	52905.3	79873.8	116641	44080.1	38368.8	61110.3	59880.5	45500.8	77152.7	49003.9	47635.8	102415	1.15156	0.203592	0.00644732	0.659259	0.370314
Com_10902_pos	Chlorphentermine	C10 H14 Cl N	183.081	1.256	Full match	No results	65844.9	32279.1	117628	116249	82151.5	45899.4	63533.5	55253.7	40044	129876	85875.1	59122	47497.3	218291	119174	194252	112764	150125	191498	55806.4	158740	198747	162450	188802	123175	0.662855	-0.593235	0.230706	0.553704	0.952064
Com_6827_pos	Ciclopirox	C12 H17 N O2	207.126	8.17	Full match	No results	65838.9	49755.7	137639	77877.1	125767	306198	190726	50246.6	118446	55742.4	120161	72825	56164.1	93551.3	179857	72227	117789	51669.9	84637.4	125410	54620.3	51389.8	77864.1	71486.3	48534.1	1.48008	0.565678	0.00582363	0.738889	0.563312
Com_2777_neg	Glyceryl monobehenate	C25 H50 O4	414.37	14.584	Full match	No results	65570.3	31235.1	161518	55315.3	57908.9	160165	81608.2	35465	93233	89933.6	32776.3	137398	56591.6	28683.5	53629.2	54213.9	121468	64359.4	88545.4	34321.5	30135	30143.1	506667	151479	242519	0.881688	-0.18166	0.443724	0.612963	0.239353
Com_1979_neg	(+/-)-Camphor	C10 H16 O	152.12	9.103	Full match	No results	65081	114937	76059.5	10867.1	86958.1	873019	167218	44694.4	117146	54492.6	70635.6	52103.4	76077.6	549695	82113.9	120915	77407.3	37391.1	153406	45493.1	14165.5	45286.7	88799.3	14282.5	117799	1.27089	0.345834	0.286172	0.577778	0.520127
Com_9222_pos	quercetin 3-O-beta-D-glucosyl-(1->2)-beta-D-glucosyl-(1->2)-beta-D-glucoside	C33 H40 O22	788.203	12.282	Full match	No results	65026.2	111495	358393	90572.7	237331	47553.4	160307	180730	102181	151673	49106.3	162982	251619	71407.4	71594.6	87418	145302	17297.4	74913.7	134422	84750.6	76404.7	21825.5	52538.7	38229.2	2.6808	1.42266	1.42e-06	0.866667	0.982066
Com_152_neg	11,12-Epoxy-(5Z,8Z,11Z)-icosatrienoic acid	C20 H32 O3	320.235	13.145	Not the top hit	Full match	64808.1	63236.3	48032.2	38567.6	38853.2	46532.2	50548.2	51210.6	48286.8	57432.9	36078.7	240175	61591	3.83491e+07	2.7107e+07	1.24636e+07	1.44838e+07	2.54474e+07	2.86539e+07	3.27567e+07	1.3984e+07	3.09622e+07	1.71451e+07	2.44557e+07	2.07088e+07	0.00465605	-7.74668	1.21e-24	0.974074	6.33213
Com_10507_pos	Asarone	C12 H16 O3	208.11	10.794	Full match	No results	64530.8	81361.1	67757.9	49645.5	63811.7	170198	77159.6	47827.1	62685.5	44041.2	66119.5	61147.8	53992.1	55968.3	50707.4	57271.3	40698.5	35857.1	53558.6	32842.7	63565.9	52662.8	58666.8	41630.4	44753.2	1.723	0.784919	8.45e-06	0.851852	0.522929
Com_5642_neg	Palmitelaidic acid	C16 H30 O2	254.224	11.758	Full match	No results	64388.4	27570.4	19374.1	26825.6	28373.8	38578.3	46515.9	17613.6	19182.2	19499	17499.9	19615.1	29901.8	21032.2	17739.4	18471.4	12336.8	11040.3	24311	22218.1	11986.6	18488.2	104933	12182	19518.1	1.2262	0.294191	0.0940386	0.653704	0.273171
Com_2692_neg	afegostat	C6 H13 N O3	147.089	1.034	Full match	No results	64172.3	137378	137991	35545.1	144665	134686	87411.8	130758	80683.1	148121	133957	41530.4	56861	318942	238517	368054	255236	185764	322560	210330	238875	196133	281474	204290	211150	0.384963	-1.37721	9.7e-07	0.985185	1.28206
Com_9431_pos	27-Nor-5beta-cholestane-3alpha,7alpha,12alpha,24,25-pentol	C26 H46 O5	438.333	14.556	Full match	No results	63842.1	18337.4	26992.5	52119.1	61936.9	54040.2	78732.9	31701.7	36635.7	41762.2	53825.5	45043.1	28134	24827.4	48651.2	31377.5	30888.7	31992.9	54624	30343.2	26582	28485.7	73625.2	35513	58835.2	2.43169	1.28196	0.000199652	0.812963	0.763219
Com_2817_pos	Myristyl sulfate	C14 H30 O4 S	294.186	15.639	Full match	No results	63712.6	61518.7	86742.1	94670	84979	91312.5	81323.1	84337	84290.5	52873.4	91349.4	103300	72821.7	76587.3	1.45613e+06	1.25097e+06	1.34439e+06	1.48646e+06	86556.2	75026.2	1.36923e+06	1.83572e+06	81548.9	76984.6	113967	0.139184	-2.84493	2.17e-08	0.827778	1.42695
Com_1749_pos	lamtidine	C18 H28 N6 O	344.232	14.105	Full match	No results	63159.5	58246.1	67512.9	63065.3	99515.7	74936.3	69146	56948	60726.7	59356.8	50084.9	95835.7	91978.7	2.42049e+06	2.20336e+06	835934	1.27218e+06	2.05071e+06	2.34923e+06	3.14581e+06	1.47599e+06	4.17602e+06	1.90994e+06	1.36278e+06	1.79845e+06	0.0631712	-3.98459	4e-11	0.988889	3.04487
Com_6041_pos	N-Arachidonoyl-L-serine	C23 H37 N O4	391.271	11.982	No results	Full match	63056.2	66590	106988	42834.3	85218.6	196996	70117.4	45589.6	181097	26481.9	92704.4	76402.7	150006	62519.6	73225.6	63343.8	184716	268400	41202.8	96843.6	381452	270711	165998	28201.8	135629	0.799803	-0.322283	0.640686	0.538889	0.283551
Com_4812_neg	Gly-l-pro	C7 H12 N2 O3	172.084	1.06	Full match	Invalid mass	62997.3	71421.6	74607.7	65227	99303.1	19989.5	80542.3	44937.7	139383	39451.1	38110.5	105526	91275.2	16127	22909.7	21002.3	23347.9	17934.4	17901.8	17776.3	14272	20774.9	33782.3	21910.4	22294.9	3.49657	1.80594	1.19e-08	0.951852	1.59855
Com_3034_neg	3-phosphoglyceric acid	C3 H7 O7 P	185.992	0.992	Full match	No results	62898.7	77067.1	73572.2	79669.2	62889.1	45824	54549.4	446566	74220.8	70934.1	78792.2	81722.3	160338	61834.2	72224.4	49870.3	49925.6	32811.5	59702.5	93342.3	41378.4	40095	38921.5	72260.3	83555.3	2.58272	1.36889	9e-06	0.857407	1.20453
Com_9225_pos	Barbinine	C36 H46 N2 O10	666.317	0.996	Full match	No results	62332	183157	127639	67596.8	150972	177500	150428	171295	188210	239781	150743	102380	120840	253092	160306	202323	190623	154927	320855	97370.4	204285	265845	190873	219398	167087	1.03502	0.0496635	0.316828	0.546296	0.518217
Com_7555_pos	Vitamin A	C20 H30 O	286.229	14.724	Full match	No results	62259.7	49434.4	48283	46183.9	56292	53405.1	53141.2	53563.9	53396.5	53662.6	57588.6	54993	55614.3	85925.4	93102.8	91260.2	107194	118793	101493	70890.5	57208.7	114652	101432	202244	108215	0.594161	-0.751074	3.73e-06	0.761111	0.600188
Com_4049_neg	Methyl 11-(6-oxabicyclo[3.1.0]hex-2-yl)undecanoate	C17 H30 O3	282.219	12.581	Full match	Invalid mass	62058.3	33085.6	48463.1	48258.6	71839.9	116138	85578.5	47706	77674.3	41367.8	148476	38239.8	52380.5	122557	115278	93428.1	77558.9	87379.3	66607.6	88201.4	43672.7	93864.2	231200	155413	168777	0.692534	-0.530042	0.0616473	0.681481	0.446464
Com_563_pos	(3Z)-3-Hexenyl benzoate	C13 H16 O2	204.115	10.715	Full match	Invalid mass	61307.9	92923.5	64580.9	79664.6	59733.1	92189.2	66180.1	51361.3	91223.8	83463	73167.8	67379	66302.5	46064.7	63310.8	40547.5	50563.6	43244.8	65373.4	54102	52061	53447.8	62309.7	42354.1	58507.6	38.1168	5.25235	0.010081	0.968519	0.92545
Com_6822_neg	Bromoxynil	C7 H3 Br2 N O	274.857	8.54	Full match	No results	61021.1	21790.4	6812.76	5593.52	16585.6	8550.72	8918.07	42804.2	13693.6	9272.27	16110.1	14088.2	11120.8	8147.35	6091.48	19190.2	23237.5	9504.68	18744.5	8350.45	36712.5	43169.9	8001.31	12966.1	12183.6	1.33972	0.421927	0.255633	0.594444	0.381446
Com_3408_neg	Suberic acid	C8 H14 O4	174.089	2.743	Full match	No results	60987.9	66041.5	46905.5	47260	47399.5	38245.8	66129	90184.9	41818.2	67244.7	58361.8	31447.1	105011	94346.8	97005.9	44017.2	36922.9	33523.4	69596.8	62249.4	37977.9	38573.6	333538	114151	42960.2	0.917911	-0.123574	0.547954	0.624074	0.355922
Com_6886_pos	C1'-C9-Glycosylated UWM6	C25 H28 O9	472.176	14.274	Full match	No results	60917.2	54527	42415.8	46872.5	49707.7	47344.8	61649.1	50933	53658.4	44346.8	45185.3	41819.7	46683.5	45249.3	35949	42490.4	37425.1	33363.9	45005.5	39049.6	40450.6	40358.6	42728.3	38297.3	38922.9	0.733569	-0.446995	0.10889	0.577778	0.394149
Com_583_pos	Telmisartan	C33 H30 N4 O2	514.236	11.335	Full match	Full match	60877.1	49512.8	45264.4	51256.2	62620	87692.2	70330.1	2.04785e+07	73951	37440.8	40245.8	35496.6	55143.9	42575.1	47806.6	37283.2	49934.1	40656.7	51899.5	39126	52396	65267.9	114371	34947.8	57957.8	29.1635	4.86609	0.224974	0.659259	0.439338
Com_1334_neg	2-Isocapryloyl-3R-hydroxymethyl-gamma-butyrolactone	C13 H22 O4	242.151	9.159	Full match	Invalid mass	60538.7	51127.5	104162	399225	70554.4	97880.8	400433	115556	91235.8	54985.2	59527.8	43588.2	72383	55524.3	75720.2	93050.7	63784.5	32153	107385	44920.7	205581	260538	1.72454e+06	38219.2	166463	0.803715	-0.315245	0.735536	0.481481	0.111205
Com_5466_pos	Indane	C9 H10	118.078	10.715	Full match	No results	60192.5	73996.6	59457.1	51543.3	54139.1	72436.3	56139.8	48328.5	63642.3	63936.7	61140.7	49428.2	64815.1	47531.6	50011.2	49432.2	54733.7	53386.8	70331	49913.1	52969.6	44683.6	71222.5	47929.8	48202.8	2.91896	1.54545	0.000296989	0.883333	0.710737
Com_9145_pos	Naratriptan	C17 H25 N3 O2 S	335.167	15.071	Full match	No results	59902.9	61005.4	121523	257143	135551	151335	162397	97122	132720	48576.7	101127	251512	48562	95979	130944	99764.3	146362	219862	68012.1	166598	279765	218689	72338.9	116908	143180	1.33893	0.421086	0.134088	0.611111	0.414242
Com_5923_pos	beta-Ionone	C13 H20 O	192.151	11.979	Full match	No results	59817.9	28828.7	25697.7	87274.1	30384	75280.1	333915	40439.7	30960.3	21952.3	32403.9	35249.2	159298	14912.3	40145.1	24338.4	14517.6	23662.8	11574.9	23250.7	14918.8	16763.8	624406	17535.4	46275.3	1.79928	0.847422	0.00086829	0.840741	0.722047
Com_7354_neg	Androstanolone	C19 H30 O2	290.224	11.359	Full match	No results	59704.1	5767.73	6195.1	9994.49	9575.09	9867.2	11513.5	3342.58	5727.65	30457.3	10577.4	6199.71	9549.82	9530.43	11868.6	11075.4	8470.87	8161.17	16055.5	7165.99	25574.5	6911.39	9653.41	3128.68	9655.29	1.70376	0.768722	0.0848615	0.659259	0.519998
Com_15245_pos	PG(18:1(11Z)/22:6(4Z,7Z,10Z,13Z,16Z,19Z))	C46 H77 O10 P	820.524	12.781	Full match	No results	59686.2	59811.9	27465.3	28593.3	33359.4	21841	39834.2	53859	42515	30605	100295	38445.1	67695.2	12389.6	40454	14872	50678.1	21452.2	12849.1	14223.5	13749.8	20040.9	13457.1	26804.5	15713	2.08628	1.06094	6.15e-06	0.875926	0.772919
Com_4515_neg	4-Deoxy-5-C-(3,5-di-sec-butyl-1-cyclopenten-1-yl)pentonic acid	C18 H32 O5	328.224	12.573	Full match	No results	59672.1	26261	47210.4	47349.2	65520.8	108544	77130.7	45822.7	71241.8	40578.7	137487	37291.1	46762.2	66877.1	64761.6	51750.3	44446.6	24993	31875.2	56907.8	13569.9	19378.5	184652	120015	91035	1.32821	0.409488	0.0369398	0.67963	0.499457
Com_7015_neg	Aminopyrrolnitrin	C10 H8 Cl2 N2	226.006	1.432	Full match	No results	59667.8	59396.4	37914.4	31557	21929.5	36459.2	40105.4	38663.4	38370.3	60164.4	47415.7	33400	32634.3	41126.9	40534.7	48925.9	42231.9	37527.5	39679.5	39481.6	29770.5	24842.8	35797.4	42251.5	43148.9	1.15623	0.209428	0.106388	0.642593	0.215604
Com_5136_neg	2-Methoxyestradiol	C19 H26 O3	302.187	10.911	Full match	Full match	59594.7	101626	46958.1	85077.6	107397	33274.2	116778	112663	74554.9	96898.4	129311	108675	81174.2	47690	43252.1	48297.4	60253.3	54973.9	74979.7	37832.2	52873.6	45510.9	46403.7	59103	45315	2.06873	1.04875	3.98e-06	0.888889	1.01799
Com_10136_pos	O-Sulfotyrosylisoleucyl-O-sulfotyrosylthreonine	C28 H38 N4 O14 S2	718.183	12.343	Full match	No results	59327	59609.9	83170.8	123016	72844.2	21079.5	75460.9	282995	162520	46605.6	152018	107603	94745.6	34465.6	189940	78293.8	81161.1	21817.1	64555.1	79576.4	122386	49534.6	90281.6	92365.3	190363	1.80723	0.85378	0.00178582	0.738889	0.794522
Com_8143_pos	(+)-castanospermine	C8 H15 N O4	189.1	7.641	Full match	No results	58945.7	105834	80008.8	101667	81859.4	115616	79690.2	69227.6	86457.2	116825	89250.4	76052.7	86272	256309	312753	225599	276020	205102	260765	253145	201377	369881	144949	183455	210825	0.679428	-0.557607	0.674112	0.527778	1.13948
Com_9733_pos	Toluene	C7 H8	92.0626	8.375	Full match	No results	58279.7	66144.5	66098.6	56832.2	62289.4	64362.8	68402.5	56390.8	51198.1	62681.4	51227	49097.9	50731.8	189098	196553	233392	225076	264613	167974	229763	160196	204564	211477	255889	143917	0.504012	-0.988469	0.00243701	0.572222	1.11112
Com_3153_pos	O-heptanoylcarnitine	C14 H27 N O4	273.193	8.576	Full match	Invalid mass	58192.7	225724	247646	191273	230402	2.19129e+06	106295	311608	181059	45690.9	1.16684e+06	262224	87590.7	101634	132782	158518	134783	104314	117552	106724	234661	151401	138047	41976.5	146645	4.05408	2.01937	0.00117893	0.812963	1.0193
Com_14954_pos	N-(4Z,7Z,10Z,13Z,16Z,19Z)-docosahexaenoylethanolamine	C24 H37 N O2	371.281	14.542	Full match	No results	57975.3	42614	59680.2	45514.4	64752.9	147746	68711.4	51597.9	88406.1	38738.8	47686.5	80871	68866.1	98906.1	95998.4	93077.6	114375	58937.7	124710	43699.2	71945.7	77789.2	130842	52398	57906.9	1.26756	0.342054	0.00506263	0.638889	0.687928
Com_875_neg	AMPA	C7 H10 N2 O4	186.064	1.059	Full match	No results	57852.8	73699.6	71211.7	92032.2	77051.9	42299.3	70768.8	71601.4	65183.1	57751.4	62299.2	39603.3	67918.8	330798	359497	271702	289079	309068	278722	321966	281787	230377	274044	405447	268627	0.078823	-3.66524	6.3e-19	1	2.72886
Com_6227_neg	D-(-)-Quinic acid	C7 H12 O6	192.061	0.98	No match	Invalid mass	57637	67890.9	47396.2	37913.1	58184.2	42076	47715.5	47190.3	55934.9	65132.4	55432	42150.7	87679.2	20702.3	19722.8	20875.4	18436.9	16068.9	22918.9	19157.5	16498.4	17083.4	23746.5	21904.8	20333.5	3.09502	1.62995	1.49e-15	0.996296	1.42262
Com_6478_pos	4-[(2-Isopropyl-5-methylcyclohexyl)oxy]-4-oxobutanoic acid	C14 H24 O4	256.167	11.078	Full match	No results	57551.4	75521.4	189463	194869	255695	8540.95	75058.1	452227	228907	25477.9	91581.4	196998	24765.4	64472.5	87343.8	60776.6	176601	142238	109096	278075	544447	335618	372780	90151.4	236568	1.23707	0.306932	0.673147	0.574074	0.581415
Com_15921_pos	(.+/-.)-Laudanosine	C21 H27 N O4	357.193	12.047	Full match	No results	57122.8	16374.2	43829.5	46879	40001.9	28253.7	17005.3	95551.9	43463.7	25092.9	26717.8	63710.1	120038	29536.7	63781	41849	32490.6	16287.9	44790.2	59528.1	50170	33559.6	30615.6	52029.3	68870.3	1.59592	0.674389	0.00603647	0.712963	0.598268
Com_2346_neg	Jasmonic acid	C12 H18 O3	210.125	11.269	Not the top hit	Full match	57072.8	109114	42491.1	28197.2	83388.2	289895	133630	36982.9	45509.3	46565.2	43338.1	37108	53215.1	67598.4	68630.2	76636.5	38448.4	24830.2	52884.4	28617.4	25433.9	34000.9	52810.2	29583.8	62726.1	0.972388	-0.0403963	0.717017	0.455556	0.315616
Com_1834_pos	N-[(10Z)-7-Isobutyl-3-isopropyl-5,8-dioxo-2-oxa-6,9-diazabicyclo[10.2.2]hexadeca-1(14),10,12,15-tetraen-4-yl]-N~2~,N~2~-dimethylisoleucinamide	C28 H44 N4 O4	500.335	14.886	Full match	Invalid mass	56873.1	45020.2	43782.1	47740.5	56217	62164.7	60233.5	48541.2	48840.8	46114.5	51364.4	53116.5	49822.3	50584.1	51459.3	52941.9	47083.3	45034.4	55587.3	41753.4	57638.5	53658.2	46545	44061.5	46308.1	0.107843	-3.21299	7.3e-06	0.644444	1.42467
Com_19706_pos	(4S,9R,11R)-9,11-Dihydroxy-29-(4-hydroxyphenyl)-4-methyl-3-nonacosanone	C36 H64 O4	560.479	14.594	Full match	No results	56620.2	47950	43086.2	42954.3	36562.8	49424.3	52070.9	48300.6	50846.2	60031	53110.6	56286.9	44925	46838.9	49803.6	52765.4	46936.2	47748.2	46775.2	46574.5	47145.2	42479.2	48618.8	51067.4	47361.4	1.54421	0.626866	5.46e-07	0.822222	0.531956
Com_14568_pos	9,10-Dihydroxystearic acid	C18 H36 O4	316.261	15.533	Full match	No results	56420.6	28465.4	49322.4	57162.2	36184.2	44072.3	120709	32806.4	63333.7	44009	39292	61020.4	52018.7	24930	55618.5	37039.5	50607.7	43390.7	67516.8	28465.7	55943.8	40997.2	138511	53591.2	43900.9	1.54877	0.631127	0.000258636	0.737037	0.700054
Com_3077_pos	Benzonitrile	C7 H5 N	103.042	7.177	Full match	No results	55668.9	69758.6	65004.5	69478.3	67104.5	62882.5	65664.2	54359.7	61775.7	62441.9	54908.7	58219.2	66017.1	49027	45919.9	62641.2	45228.3	39818	54388.2	266168	50477.2	47139.2	41941.2	46617.2	34537.3	4.59199	2.19912	0.00121993	0.953704	0.7711
Com_4781_pos	UNII:YXE6ECT5SV	C15 H32 O6	308.219	15.066	Full match	Invalid mass	55656.1	43311.3	44158.7	43679.3	57066.5	48028.6	44655.7	38880.9	44868	38227.5	48978.5	54093.7	45074.4	41061.6	116106	141493	193176	282364	44653.5	84793.1	324310	228874	48834	82621	110271	0.347936	-1.52311	3.67e-13	0.948148	0.872527
Com_2285_neg	5-carboxyvanillic acid	C9 H8 O6	212.032	9.281	Full match	Invalid mass	54954.4	107795	27501.2	48255.5	59055.6	64060.9	144988	48543.8	32831.3	130679	59935.2	30979	51170.6	32646.9	44196.5	44995.3	86750.3	27213.7	67486.8	51955.3	45312.6	37001.4	40167.8	31343.9	143367	2.51433	1.33018	0.0154889	0.748148	0.761413
Com_3431_neg	allylestrenol	C21 H32 O	300.244	12.318	Full match	No results	54942.1	21804.4	18008.3	8419.46	51390.9	61095.5	65109.7	29525.6	68803.5	48870.1	365328	17378.3	35212.3	58958.4	127010	46470.2	88212.7	16809.1	22579.6	84176.9	9197.65	30005.2	77704.7	23732	32562.5	1.14232	0.191966	0.797779	0.462963	0.121217
Com_8990_pos	flumedroxone	C22 H29 F3 O3	398.206	14.041	Full match	No results	54530.9	43382.7	36852.9	40509.6	46146.4	46106.8	48482.2	41095.1	45451.4	42732.6	49535.2	45745.3	37042.2	39820.4	37023.2	39883.1	35697.4	40978.4	39945.4	38477.6	38777.1	47478.8	38032.6	35609.4	35991.7	2.72226	1.44481	2.14e-05	0.918519	0.794884
Com_18218_pos	(2R)-1-(beta-D-Galactopyranosyloxy)-3-hydroxy-2-propanyl palmitate	C25 H48 O9	492.329	7.835	Full match	No results	54414.6	45771.6	45015.4	16761.3	40560.4	43009.3	90046.7	40104.6	22998.8	36965.7	43389.7	16136.4	34174.6	38338.7	14732.5	12810.5	35632.6	49598	31862.1	23944.4	29285.4	28292.2	26705.3	31914.1	26192.1	2.05826	1.04143	4.85e-06	0.87037	0.681295
Com_3789_neg	Pentoxifylline	C13 H18 N4 O3	278.14	13.908	Invalid mass	Invalid mass	54375.8	9355.21	17488.3	36708	14280.1	42139.3	38825.1	6648.92	33169.2	8033.36	34191	45348.8	12557.3	105966	61893.1	19316.9	44268.5	49022.2	33153.8	55809.1	126716	104812	30697.3	21751.9	22683.4	0.51356	-0.961394	0.0392931	0.690741	0.74125
Com_4285_pos	(2R)-2-[(9Z,12Z)-9,12-Hexadecadienoyloxy]-3-[(hydroxy{[(1S,5S)-2,3,6-trihydroxy-4,5-bis(phosphonooxy)cyclohexyl]oxy}phosphoryl)oxy]propyl stearate	C43 H81 O19 P3	994.459	0.975	Full match	No results	54164.9	102674	61221	37558.5	45701.3	71237.7	41026.1	43823.5	74535.7	70916.1	65934.5	45334	35356.3	439754	527073	623800	591261	672543	506906	356625	480991	410162	409371	321882	359323	0.141931	-2.81673	7.85e-19	1	2.06379
Com_13266_pos	1-O-Hexadecyl-lyso-sn-glycero-3-phosphocholine	C24 H52 N O6 P	481.353	15.786	Full match	No results	53982.3	31199	59778.1	46907.1	34697.3	38208.9	48581.2	45171.2	61698.9	36530.6	42310.8	80495.4	39857.7	94419.6	57728.5	85365.5	86398.4	71023.4	85693.6	82295.2	83310.2	97472.7	74689.9	89022.1	102481	0.796885	-0.327557	0.194225	0.594444	0.600475
Com_14673_pos	N-docosanoylsphingosine-1-phosphocholine	C45 H91 N2 O6 P	786.658	12.679	Full match	No results	53967.8	110812	43076.5	140566	185111	34428	62939.6	26295.1	92821.2	27937.1	22754.8	126004	34854.9	13790.3	18768.7	37743.3	53175.7	26182.6	16861.5	18282.5	19428.6	12461.7	21399.9	31709.1	33309.7	2.82099	1.4962	0.000156625	0.892593	0.899603
Com_526_neg	Azomycin	C3 H3 N3 O2	113.022	2.802	Full match	Invalid mass	53926.3	69555.6	32588.6	31824.7	35848	38970.8	42549.7	43702	44271	53929.8	53019.3	30929.9	47035.2	40164.3	44208.5	42316	49903.1	38529.8	41770	32900.8	37287.4	52237.2	28028.4	33731.6	34122.4	0.204414	-2.29043	0.7709	0.7	0.0865599
Com_11284_pos	5-Hydroxytryptophol	C10 H11 N O2	177.079	8.984	Full match	No results	53666.7	22635.2	62285.1	92780	58991.2	283053	104557	59027.8	168954	48897.7	117210	54398	48784.1	45155.6	40396.4	49574.5	40156.9	37230.1	48793.1	70814.7	42409.3	110862	72244.4	41146.6	64728.4	2.31741	1.21252	0.000107838	0.851852	0.688369
Com_11722_pos	Ankorine	C19 H29 N O4	335.209	10.134	Full match	No results	53473.7	91672.6	54102.8	46422.8	68317	151939	61003.3	22210.6	55521.1	39524.3	67187.7	63180.3	56281.8	78672.2	146893	29165.2	70853.3	71093.2	122051	75213.2	111041	181968	167335	12528.5	40820.2	1.59318	0.671912	0.00162717	0.72963	0.719547
Com_4779_neg	Paucin	C23 H32 O10	468.199	8.922	Not the top hit	No results	52917.5	36873.8	6601.83	16530.6	10774.5	30698.2	55635.4	17349.8	36662.8	15695.5	24462.1	23087.4	108564	41804.3	40079.8	14287.2	40991	59726	76716.9	39510.5	35971.1	108628	154474	17002.9	36058.6	0.871746	-0.19802	0.738198	0.538889	0.137216
Com_7560_neg	(4R,9beta,16alpha)-2,16,20,24,25-Pentahydroxy-9,10,14-trimethyl-4,9-cyclo-9,10-secocholesta-2,5-diene-1,11,22-trione	C30 H44 O8	532.302	10.01	Full match	No results	52736.1	32014.9	2505.24	2143.67	3691.88	2616.05	31965.7	5992.59	4414.52	3306.36	2468.72	2003.1	4330.95	2050.07	2400.41	5768.13	2683.15	2960	2553.8	2836.28	2132.42	2758.22	12402.9	3830.45	9475.85	2.60487	1.38121	0.0935867	0.655556	0.673607
Com_2835_pos	MDMA	C11 H15 N O2	193.11	11.52	Full match	No results	52633.1	45657.2	47965.1	40894.6	64711.8	71386.8	61826	40776.4	59215.2	54087.7	59797.2	49902.4	61189.7	51313.2	55580.6	53748.2	52591.8	36061.6	49107.4	49910	45464.8	30472	43653.2	36534.3	1.93589e+06	0.656585	-0.606946	0.00053375	0.877778	0.573421
Com_1121_pos	(3alpha,5beta,7alpha,8xi,9xi,12alpha,14xi,25R)-7-(beta-D-Galactopyranosyloxy)-3,12-dihydroxycholestan-27-yl acetate	C35 H60 O10	640.417	15.509	Full match	Invalid mass	52609.6	48221.5	53987.1	51632.1	60150	58882.8	62230.6	46008.8	52075.5	39250.7	49722.1	50084.7	49121.5	40234.5	48768	44541.2	46430.7	40707.9	59563.3	33241.3	46344.9	46600.5	52309.9	36698.3	46451.9	0.0825262	-3.599	1.75e-05	0.588889	1.55416
Com_2352_neg	2-Methyl-4,6-dinitrophenol	C7 H6 N2 O5	198.027	8.333	Full match	Full match	52538.4	121818	119095	352763	188296	68145.4	182297	104216	71082.3	133166	95127.5	100441	376648	174400	251531	105644	263765	111640	346611	342355	207516	63826.9	233410	373018	128576	0.630242	-0.666023	0.0265845	0.737037	0.615085
Com_1170_neg	Perfluoroctanoic acid (PFOA)	C8 H F15 O2	413.973	11.923	Full match	Full match	52358.7	73286	133847	43186.9	98892.9	509629	162905	50125.1	62504.5	52669.1	42552.8	78444.4	131376	87776.9	81273.1	168346	104500	122985	132362	137548	25849	57002.9	62813.5	56510.4	139263	0.276663	-1.8538	0.003165	0.748148	1.38779
Com_6693_pos	1-Cyclohexenecarboxylic Acid	C7 H10 O2	126.068	14.106	Full match	No results	52331.7	46427.1	39086.1	35274.8	49786.4	44364.8	45263.5	47870.8	47669.1	42083	49711	42607.9	36997.9	31827.7	32736	33201.7	30231.8	33939.6	34650.2	30492.3	35303.2	36339.9	35861.9	33377.1	33521.8	0.720813	-0.472303	0.238906	0.596296	0.433167
Com_6484_neg	(10E)-9,12,13-Trihydroxy-10-octadecenoic acid	C18 H34 O5	330.24	12.631	Full match	No results	51745.4	29310.3	42583.2	23223.1	30565.3	30596.9	53278.1	20467.1	35717.9	32037.4	35226.9	34245.8	50224.9	41750.3	42471.4	38858.2	33079.9	29992.6	21178.8	23465	47676.2	50793.8	52597.1	28234.5	42399.8	1.2384	0.308477	0.0172078	0.677778	0.363758
Com_652_pos	1,2-Cyclohexanediol	C6 H12 O2	116.084	10.404	Full match	No results	51399.5	86530	82656.1	71590	65857.9	89846.8	60521.3	49054.1	78881.5	81112.3	87660.1	69371.6	73274.9	64267.8	46723.6	45833.3	47847.3	55620.9	72261.8	55403	52934.1	52041.7	48459.9	46430.7	49129.8	0.0342924	-4.86597	4.25e-05	0.483333	2.11513
Com_9885_pos	N~1~-{5-Benzyl-8-sec-butyl-21-hydroxy-15-[(4-hydroxy-2-cyclohexen-1-yl)methyl]-2-(1-hydroxyethyl)-4,11-dimethyl-3,6,9,13,16,22-hexaoxo-10-oxa-1,4,7,14,17-pentaazabicyclo[16.3.1]docos-12-yl}-N~2~-[2-hydroxy-3-(4-hydroxyphenyl)propanoyl]glutamamide	C52 H72 N8 O15	1048.52	10.217	Full match	No results	51221.4	68398.4	86484.5	53376.6	71247.6	84794.2	76147.9	80513.1	76723.7	81644.6	63301.9	57749.5	111508	90537.2	33180.1	36047.1	33325.9	41096	95542.3	237456	37603.1	40369.4	37319.7	32081.4	162708	1.90762	0.931775	1.51e-08	0.875926	0.804498
Com_9719_pos	(2R)-3-[(11Z,14Z)-11,14-Icosadienoyloxy]-2-[(15Z)-15-tetracosenoyloxy]propyl 2-(trimethylammonio)ethyl phosphate	C52 H98 N O8 P	895.707	1.027	Full match	No results	51090.6	63581.5	58197	49541.7	44075.9	49967.6	39258.2	51998.8	135114	67596.3	63756.8	100524	300294	57880.8	46185.2	60903	48549.6	62354.4	52898	56007.9	49590.9	46743.3	49733.3	41859.2	45680.3	2.11925	1.08355	0.000218027	0.824074	0.57381
Com_5343_neg	Bemotrizinol	C38 H49 N3 O5	627.368	11.569	Full match	No results	50935.3	173544	54089.4	29362.8	28810	11742.9	42017.8	47177.2	30965.1	36943.8	38793.4	58289.9	87677.7	23326.5	22479.6	36181.6	43334.9	53639.5	20038.3	47049.8	40222.7	64500.1	60336.7	29447.1	24124.2	1.5383	0.621338	0.0406663	0.698148	0.507004
Com_19201_pos	1-[(9Z,12Z)-9,12-Nonadecadienoyloxy]-3-(octadecyloxy)-2-propanyl (4Z,7Z,10Z,13Z,16Z,19Z)-4,7,10,13,16,19-docosahexaenoate	C62 H106 O5	930.809	8.546	Full match	No results	50796.2	18548	20884.5	19516.8	60702.6	27406.5	51663.4	35383.3	20825.9	23641.7	17441	18096.3	41296.9	13736.2	31435	28157.3	37612	41640.9	18581.5	14133.4	63752.5	42837.2	43916.2	61533.5	34959	1.06628	0.0925824	0.416966	0.601852	0.469542
Com_6579_neg	4-methylquinolin-2-ol	C10 H9 N O	159.068	5.444	Full match	No results	50791.9	57970	41638.5	40801.3	52234.9	48342.3	36738.1	37193.5	46253.6	69798	49516.1	33757.9	54090.2	51620.9	40522.3	35084.7	38312.8	31272.6	55148.4	56469.5	34002.3	48577.6	27867.5	26987.5	31350.4	1.41711	0.502947	5.09e-05	0.827778	0.465198
Com_5939_pos	DL-Homocysteine	C4 H9 N O2 S	135.035	1.085	Full match	Invalid mass	50693.9	33044.2	31339.3	58219.8	52520.1	69008.6	326110	48340.1	192124	76532.9	38980.6	36524.9	87043.4	35829.9	32815.9	36647.4	35473.8	29729.8	42786.1	42007.1	39837	34792.6	43448.3	138527	30210	1.86965	0.902772	0.00330221	0.753704	0.587802
Com_7494_pos	Adaprolol	C26 H39 N O4	429.287	12.281	Full match	No results	50425.9	48168.9	62541.5	59004.3	69071.3	42628.2	54515.4	84427.6	61560.5	45619	44333.9	73324.6	88498	42234.2	58829.9	54352.7	47066.4	26412.9	55489	55183.4	56947.8	46478.7	49569.9	59161.5	59351.1	1.05047	0.0710359	0.0203345	0.77963	0.264419
Com_832_pos	Imagabalin	C9 H19 N O2	173.141	8.545	Full match	No results	50415.4	96283.8	98961.4	80165.8	73709.9	94854.7	117105	46331	70223.4	82618	90772.7	73244.7	1.23142e+07	70741.4	86751.6	52009.3	106997	390251	78957.3	66564.4	48422.4	62978.2	51723.1	57079.1	1.39385e+06	5.21927	2.38385	0.172744	0.712963	0.587198
Com_282_neg	5-sulfooxymethylfurfural	C6 H6 O6 S	205.988	1.059	Full match	No results	50292.8	59522.2	43453.5	39228.5	50197.9	42590.8	38936.2	47646.7	49518.7	51468.7	46884.5	32233.8	62519.1	35219.2	43459.6	41581.5	43915.1	33732.9	47237.9	35974	29010.3	28768.4	46600.8	46500.5	45880.8	0.0629251	-3.99022	0.400051	0.818519	0.602969
Com_13571_pos	ethylestrenol	C20 H32 O	288.245	14.982	Full match	No results	50104.6	33817.6	35603.1	39690	43646.2	45602.7	47612.6	38046.9	47815	48299.6	49866.2	40410.6	43062.9	55100.9	54941.9	52378	46119.5	52180.6	50818.7	59392.6	49663.5	53786.9	58460.6	48221.7	45475.2	1.05408	0.0759776	0.133776	0.483333	0.234066
Com_4497_neg	thiodiacetic acid	C4 H6 O4 S	149.998	1.003	Full match	No results	49380.8	51940.1	40879.5	33463.9	44389.6	33913	42825.9	65655	45146.2	52838	45841.5	35778.7	69052.5	139571	159234	141225	139704	128467	107944	141183	129896	132914	114837	169566	131007	0.469777	-1.08995	3.62e-07	0.82963	0.921173
Com_5317_neg	Diosgenin	C27 H42 O3	414.312	14.01	Full match	No results	49380.2	39396.1	22185.9	46716.7	44921.6	26431.9	29194.7	32719.8	31703.7	25161.1	50383.5	52034.1	23983.7	29879.5	32800.3	32737.2	57319.6	40431.5	47944.8	49402.1	39971.7	38106.7	64575.7	35822.6	38875.4	0.928987	-0.10627	0.716798	0.572222	0.0552167
Com_7431_neg	(2E,4E,6E,8E,10E,12E,14E)-15-(4-Hydroxy-2,6,6-trimethyl-1-cyclohexen-1-yl)-4,9,13-trimethyl-2,4,6,8,10,12,14-pentadecaheptaenal	C27 H36 O2	392.27	13.564	Full match	No results	49202.1	10229.9	4014.4	7813.63	9444.15	9038.28	21441.4	8173.36	10220.9	30053.2	20803	10340.3	17445.6	13676.2	16272.5	7078.02	10991.6	12214	14412.2	7486.08	17867.4	11417.5	23287.4	5931.79	7194.2	1.33404	0.415806	0.117154	0.683333	0.50123
Com_20158_pos	5-Nonadecyl-1,3-benzenediol	C25 H44 O2	376.334	15.404	Full match	No results	49081.3	13936.3	28119.1	25719.7	31913.6	32117	51147.5	26689.9	40716.2	16065.2	22163.6	29960	25492.9	15164	21263.2	20131.7	29065.4	15393.5	34694.2	19755	25852.7	23900	46983.2	18535.9	21720.8	1.82595	0.868651	3.12e-05	0.816667	0.70587
Com_6312_neg	3b-Hydroxy-5-cholenoic acid	C24 H38 O3	374.282	13.734	Full match	No results	49075	11688.9	5842.65	3386.75	5336.19	4233.42	16480.9	14342.1	12647.3	109462	12621.9	5173.43	9090.59	13134.8	19512.1	11266.8	12396.2	19248.9	7642.18	13980.5	12430.3	17968.5	15882.3	14108.6	15676.5	1.92404	0.944139	0.390382	0.531481	0.350561
Com_5110_pos	Suberic acid	C8 H14 O4	174.089	10.043	Full match	No results	48888.3	63096.8	67048.5	54181.2	51001.7	64874.4	47703.7	71439.5	49185.4	57764.8	59335	56784.1	45243.6	32026.7	36339	33212	43572.7	38628.9	48974.4	44212.8	42925.2	40641.9	48882.7	39252.4	43727.1	0.480462	-1.0575	0.00300308	0.525926	0.695995
Com_6170_pos	2,4,6-Trimethylphenol	C9 H12 O	136.089	10.429	Full match	No results	48885.9	64347.3	51738.1	114727	68461.8	69718.5	213894	126998	59860	60650.5	52021.8	53791.1	158071	104204	164221	47029.7	38361.8	31793.3	60489.5	90454.3	33219	34619.3	582994	121445	31139.4	1.17995	0.238729	0.0291343	0.761111	0.353014
Com_3269_pos	2-Anthracenamine	C14 H11 N	193.089	10.809	Full match	No results	48544.9	95497.2	1.92379e+06	54307	61863.9	52301.1	50175.6	44910.5	35636	56491.4	33695.3	41348.9	40085.2	45188	42354.9	44460.9	42647.1	39989.4	38017.7	40690.9	53935.5	50934.4	53835.2	51627.9	50099.5	4.97845	2.3157	0.0220221	0.768519	0.556635
Com_5782_neg	Dicyclohexyl phthalate	C20 H26 O4	330.182	12.08	Full match	No results	48416.8	24484.5	64788.6	49941.1	102307	26972.9	29100.9	36763.3	31279.2	26372.7	15515.5	40585.8	20754.4	18662.1	27169.5	26483	53185.5	37457.2	91411.2	22324.9	39540.6	70884.8	45791.1	64894.1	34597.4	1.0469	0.0661281	0.769821	0.496296	0.0543323
Com_13801_pos	1-hexadecanoyl-2-octadecanoyl-sn-glycero-3-phosphoethanolamine	C39 H78 N O8 P	719.548	12.119	Full match	No results	48312	24842.5	120075	115362	45683.2	23254.7	41781.3	89913.2	74802.9	67984.5	61566.2	28847.4	65062.6	42438	105348	30637.4	39769	41242.7	63795.1	80710.9	115609	91838.1	51657.3	33707.6	89904.3	1.43242	0.518458	0.00171746	0.692593	0.926762
Com_5991_neg	Ecdysone	C27 H44 O6	464.313	13.426	Full match	No results	48190.1	14309.3	24000.2	22664	22073.5	18985.7	30043	15941.7	19274	29697.8	22589.3	22256	19050.9	70117.3	64800.1	27080.5	30502.6	38937.4	76746.7	57385.3	34582.6	38636.1	45612.5	60183.5	87040.6	0.684434	-0.547016	0.223587	0.590741	0.598439
Com_12787_pos	Guanosine-P3-Adenosine-5',5'-Triphosphate	C20 H27 N10 O17 P3	772.077	12.706	Full match	No results	48162.3	152483	14123.8	18534	20035	98264.5	18952.6	11799.9	25030.2	14969.2	42533.9	17402.9	12759.8	13542.1	7798.38	8370.32	8519.27	7620.18	7438.07	11458.2	8824.05	11878.3	7651.9	15862.4	14658.8	1.97547	0.982195	0.0056438	0.777778	0.605148
Com_7980_pos	Butyl levulinate	C9 H16 O3	172.11	8.919	Full match	Invalid mass	48121.8	88369.6	66651.5	50238	51071.4	64629.7	76491.7	43485.1	62670.9	38277.2	66786.2	58050	414239	51849.1	47629.3	42320.6	41394.6	48478.3	67320.5	45158.4	60400.4	58708.2	48763.9	43847.2	74076.5	2.10489	1.07375	0.00123105	0.801852	0.548638
Com_11302_pos	4-Oxotretinoin	C20 H26 O3	314.187	14.915	Full match	No results	47950	40045.2	40949.2	38521	46884.3	50590.9	52820.4	41904.2	41714.6	38867.1	44888.9	69758.2	45306.1	43829.1	57764.2	45098.3	42451.8	58983.1	46219.4	51350.6	141343	72236.9	38259	36980.9	40878.2	0.786416	-0.346636	0.00414722	0.67037	0.172327
Com_12101_pos	Cinnamic acid	C9 H8 O2	148.052	14.846	Full match	No results	47834.9	40974.8	38038.6	34648.2	41551.1	50836.7	45128.9	40461.8	41171.2	41033.4	46029.5	41840.6	38997.5	36113	42825.5	49186.2	37238.3	37773.4	43787.4	35785.2	38250.3	44842.6	37554.6	43546.7	38350.6	1.11882	0.161984	0.00692202	0.738889	0.1189
Com_9707_pos	4-Ethylbenzaldehyde	C9 H10 O	134.073	8.37	Not the top hit	Full match	47826.9	58960.9	42544.6	45391.8	50680	61491.3	43342.5	38119	40856.4	41208.9	50145.5	33554	45464.4	160348	182817	189407	169079	265812	126782	178113	140846	173874	218204	203942	180294	0.427765	-1.22511	0.00125305	0.574074	1.28764
Com_8968_pos	Idebenone	C19 H30 O5	338.208	14.733	Full match	Invalid mass	47542.7	38799.1	40143.3	35254.8	35032	42290.3	41531.6	40888.5	40370.5	41960.6	52629.9	43939.9	37146.6	38579.1	38375.6	46311	34422.8	40238.8	42039.7	36253.9	41323.1	45359.3	37410.2	42658.4	44172.6	0.647155	-0.627818	5.32e-05	0.72037	0.371157
Com_71_pos	4-Acetamidoantipyrine	C13 H15 N3 O2	245.116	7.169	Partial match	Full match	47389.7	107281	107056	86619.7	58784.6	108484	43013.8	74507.1	112586	95884.8	107070	83005.6	87812.4	76790.1	41437.5	46467.6	42949.2	43715.7	92817.7	5.48964e+07	45131	45432.6	44604.8	45241.3	41318.9	12.6071	3.65616	0.0292641	0.933333	1.15235
Com_6951_neg	2-Naphthalenesulfonic acid	C10 H8 O3 S	208.019	7.851	Full match	Full match	47262.1	55338.8	29985.9	33847.3	39109.4	37591.9	34378.2	37334.8	39727.1	41945.4	40963.3	25573.4	34186	43898.4	28456.8	44117.2	37749	26727.6	45672.1	41496.4	33360.1	38266.8	50657.1	51806.7	54778.8	1.06849	0.0955676	0.263665	0.57963	0.14764
Com_17150_pos	4-{(5R,5aR,8aR,9S)-9-[(4,6-O-Ethylidenehexopyranosyl)oxy]-6-oxo-5,5a,6,8,8a,9-hexahydrofuro[3',4':6,7]naphtho[2,3-d][1,3]dioxol-5-yl}-2,6-dimethoxyphenyl beta-D-glucopyranosiduronic acid	C35 H40 O19	764.216	11.548	Full match	No results	47211.9	48561.2	102183	34651.7	111298	76189.7	16143.5	37479.4	18006	36377.6	42357	43303.7	99171.2	49771.2	29873.9	66682.5	24566	61841.3	18776.2	21677.5	65699.5	78315.1	36030.2	10041.8	23981.6	1.96899	0.977457	0.000203409	0.792593	0.667703
Com_4071_pos	4-Hydroxyretinoic acid	C20 H28 O3	316.203	11.774	Full match	No results	47125.5	72086.7	48130.4	43459	57533	53421	53900.7	46248.8	58305.7	54557.5	52485.6	46998.5	129391	224356	158805	144044	151033	291686	122974	92217.6	91319.8	163403	104337	136520	171855	0.339802	-1.55723	4.1e-12	0.966667	1.06686
Com_1030_pos	L-(+)-Aspartic acid	C4 H7 N O4	133.038	1.016	Full match	No results	46948.3	51966.9	45432.8	33568.8	38389.2	46692.8	34112.9	38222.9	65695.8	58322.6	57244.7	42554.4	29997.8	53141.5	46122.8	4.69441e+06	3.20177e+06	58357.1	49506.9	50020.3	46411.8	6.33115e+06	46545	9.2076e+06	42751.9	0.0305419	-5.03307	0.000117118	0.659259	1.62492
Com_6915_neg	Hydroxyzine	C21 H27 Cl N2 O2	374.176	11.212	Full match	No results	46921.5	15012.7	9472.53	13161.7	12381.5	11480.4	21977.1	9631.67	20402.2	26193.7	10397.8	9017.13	16101.4	14078	15909.7	12287.3	15402.2	14570.9	30595.3	10432.2	13225.8	13043.1	14449.4	7627.4	18807.6	1.11772	0.160556	0.527107	0.553704	0.109096
Com_5198_neg	n-Amylbenzene	C11 H16	148.125	10.772	Full match	No results	46870.9	26631.1	16810.9	41359.3	44178	60325.5	57269.7	11771	38934.2	34604.4	19901.9	43316.6	38885.2	27591.7	47376.1	28115.8	34186.2	38558.6	95584.2	24113.7	102683	74742.6	85548.7	8233.55	44017.2	1.14708	0.197971	0.0699122	0.640741	0.501943
Com_1795_neg	1-palmitoylglycerone 3-phosphate	C19 H37 O7 P	408.227	13.743	Full match	No results	46328.4	48286.8	32219.4	24133.9	37847.7	29555.1	43043	33965.4	41381.5	49976.6	36479.7	44944.6	42815.5	34634	84232.4	69723.9	69075.9	91616.7	66359.4	79469.4	94624.5	57954	106381	82650.7	110641	0.188556	-2.40693	5.32e-10	0.951852	1.67319
Com_6827_neg	(13Z,16Z,19Z)-docosatrienoic acid	C22 H38 O2	334.286	13.136	Full match	No results	46204.7	26322	21499.6	47886.1	26506.4	28403.1	53407.4	12378.8	17570.1	20696.3	16005.5	28348.3	24871.8	25107.1	30413	20930	30294.6	19772	38178.2	39757.3	29935.9	28627.4	35779.5	13720.5	20617.9	1.19736	0.25986	0.262385	0.572222	0.269735
Com_4192_neg	(9S,13S)-12-Oxophytodienoic acid	C18 H28 O3	292.203	12.971	Full match	Invalid mass	46185.1	35113.3	28441.8	62129.8	51708.4	38776.1	32902.9	16193.9	40776.8	28674.2	29556	34556.9	17317.3	38413.9	37094.7	32715.8	60663.7	61757.5	47962.6	60967.2	169816	135370	42247.2	40681.1	32912.8	0.591702	-0.757056	0.000479622	0.801852	0.598948
Com_5979_neg	Thymine	C5 H6 N2 O2	126.043	1.019	Full match	Invalid mass	46144.7	52629.9	38446.4	32643.3	42775.7	35134.9	38132	38174.1	42852.9	58609.6	72900.1	29555.1	61019.1	42183.8	43893.9	33244.7	52796.2	36412.7	63088.1	47894	52376.7	49526.2	65490.7	53251.2	55346.6	0.981258	-0.027295	0.933023	0.472222	0.171791
Com_3824_neg	Margaric acid	C17 H34 O2	270.255	13.907	Full match	No results	45941.7	22290.8	29121.1	50392.5	26627.2	42328.3	37085.2	14041.5	32368.4	17581.1	45142.1	52036.4	45065.2	80375.4	66912.2	34289.6	220524	79884.7	35405.9	54444	96837.2	100223	38400.1	32741.3	30251.7	0.520803	-0.941189	0.000549626	0.787037	0.690974
Com_5037_neg	(2S,3S,4S,5R,6R)-6-{[(3R,5R,7R,8R,9S,10S,13R,14S)-17-{(2R)-5-[(Carboxymethyl)amino]-5-oxo-2-pentanyl}-7-hydroxy-10,13-dimethylhexadecahydro-1H-cyclopenta[a]phenanthren-3-yl]oxy}-3,4,5-trihydroxytetrahydro-2H-pyran-2-carboxylic acid (non-preferred name)	C32 H51 N O11	625.347	11.297	Full match	No results	45879.5	29701.4	41498.6	38429.2	31995.6	13826.4	28513.6	34279.9	9240.31	35642.3	22117.1	5980.24	77314.8	66829.4	35273	49148.9	20911.3	15905.8	26730.1	23906.7	7175.25	25562.9	142970	43635.2	6342.1	1.08565	0.11856	0.2629	0.616667	0.375948
Com_10434_pos	lobendazole	C10 H11 N3 O2	205.086	8.762	Invalid mass	No results	45814.2	56987.5	43149.5	44088.3	47911.1	49826.7	223840	30120.8	38914.7	43600.8	48560.5	41837.4	37447.9	36059.4	33218.1	30339.6	33028.1	190107	37471.5	28668.5	41083.7	32951.6	47817.8	31573.9	147825	1.26818	0.342756	0.016383	0.757407	0.427915
Com_15100_pos	aerophobin 1	C15 H16 Br2 N4 O4	473.952	1.03	Full match	No results	45564.1	61921.4	43881.7	33103.2	41791.4	47730.7	48306.6	35178.9	63038	55248.6	54610.5	39952.1	29177.6	87134.8	83665.7	103661	88495.5	98976.6	91778.6	84241.5	63932.8	95303.2	68389.6	74821.5	87040.8	0.746223	-0.422321	0.0402361	0.612963	0.628944
Com_5721_neg	7-Ethoxycoumarin	C11 H10 O3	190.063	9.077	Full match	No results	45337.3	12254.9	12510.3	21557.4	22541.8	15431.2	30702.3	34281	14419.5	20561.1	31893.8	13244	32763.3	58776.6	46337.3	19650.3	66905.2	20145.9	36186.2	25580.4	18908.2	31767.7	20586.9	22330.1	35334.3	0.917769	-0.123797	0.874333	0.507407	0.167096
Com_7177_neg	Desmethylclomipramine	C18 H21 Cl N2	300.139	11.265	Full match	Invalid mass	45189.6	6333.55	4983.13	4225.03	8529.92	18475.3	7269.34	9538.77	14362.5	7328.08	7632.22	12312.2	4644.84	12710.6	11014.1	19470.7	34806.2	3623.08	12653.8	14305.8	13795.4	12828.7	32973.7	10753	16580.6	0.802076	-0.318189	0.563263	0.533333	0.335591
Com_4659_neg	Ethopabate	C12 H15 N O4	237.099	6.931	Full match	No results	45054.5	28130.6	20934.3	28963	32008.4	33619.1	47976.8	69765.8	23235.8	97315	32488.5	19684.8	45529.4	103608	120202	98763.2	98932	78414.1	131707	120549	59185.8	111852	96443.1	100270	73908	0.675121	-0.566783	0.663798	0.522222	0.612946
Com_7821_neg	1-arachidoyl-sn-glycero-3-phosphate	C23 H47 O7 P	466.305	13.645	Full match	No results	44973	3728.12	2944.18	4434.29	4507.94	4737.72	9505.22	4057.17	4487.45	9065.01	7976.54	5503.24	4320.99	4444.63	7885	6100.62	8447.54	6393.46	7580.43	4529.29	14248.4	5818.69	8879.02	2061.22	2937.32	1.7087	0.772903	0.128912	0.627778	0.466464
Com_15989_pos	beta-hederin	C41 H66 O11	734.46	8.852	Full match	No results	44855.4	30190.4	44590.9	39985.6	65121	74538.9	67133.3	57849.6	27074.7	44063.6	42560.8	24538.1	58376.2	27798.8	53843	45917.1	59111	71068.2	41121.6	42846.2	74076.2	40164.5	74984.6	45992.4	72725.5	1.07185	0.1001	0.352005	0.562963	0.418175
Com_12002_pos	2-[(2S,4bR,6aS,12bS,12cS,14aS)-12b,12c-Dimethyl-3,4b,5,6,6a,7,12,12b,12c,13,14,14a-dodecahydro-2H-chromeno[5',6':6,7]indeno[1,2-b]indol-2-yl]-2-propanol	C27 H35 N O2	405.266	14.156	Full match	No results	44847.1	32524.9	30589.7	35606.6	36179.6	125031	50314.8	33828.8	37940.2	28184.1	37143.7	45340.7	27228.7	24993.1	28329.9	27596.9	33921.5	29145.3	26837.2	23272	32684.8	27231.2	74484.5	27087.6	27995.9	2.00843	1.00607	3.35e-06	0.890741	0.677984
Com_5443_neg	2-Acetylthiophene	C6 H6 O S	126.014	1.004	Full match	Invalid mass	44712	48430.8	36693.1	39197.3	43900.4	32574.3	38776.8	36533.7	43303.5	50424	42914.2	29927.8	67879.2	75677.1	69151	76400.3	78555	54118.3	98985.5	69579.8	62422.2	79496.8	81504.8	99152.5	75880.9	0.66243	-0.59416	2.16e-05	0.840741	0.550181
Com_3058_neg	callystatin A	C29 H44 O4	456.323	13.125	Full match	No results	44644.7	11823.3	10265.5	12945.9	70237.9	35350.2	93942.5	37952.3	71220.2	34962.8	43629.3	24673.4	32233.5	9064.98	43538.7	214360	289088	14162.3	36456.3	64140.6	12722.4	32951.7	87696.3	23857.1	30662.3	0.746693	-0.421413	0.570138	0.585185	0.231909
Com_316_neg	Phenylalanylphenylalanine	C18 H20 N2 O3	312.147	9.521	Full match	No results	44423.1	40068	28258.8	28936.8	29526.5	26739.3	32047.6	25718.8	40964.7	35437.1	39420.9	18717.9	27484.8	8.33931e+06	8.02384e+06	8.40663e+06	8.6392e+06	9.91342e+06	5.94634e+06	1.11099e+07	4.92889e+06	6.72553e+06	8.3026e+06	1.43623e+07	6.81103e+06	0.00617986	-7.33821	1.58e-23	0.972222	5.98587
Com_4165_neg	icomucret	C20 H32 O3	320.234	11.878	Full match	No results	44315.8	31649.1	27977.4	7701.32	32402.9	81352.3	38895.5	37816.9	51894.2	42332.3	244419	17253	30368.9	62697.2	45426.1	46783.6	36065.2	29907.3	33088.3	94971.4	15831.1	19877	86205	30652.1	45480.9	1.34589	0.428557	0.550187	0.557407	0.179839
Com_3940_neg	5-Methoxysalicylic acid	C8 H8 O4	168.042	5.377	Not the top hit	Full match	44240.4	147126	52866.8	25688.2	74199.4	38678.6	45786.4	254993	54989	53017.6	60741.8	30790.1	42357.7	34489.4	41276.4	37401.9	43198.6	30732.9	70099.1	45934.4	41081.4	32690.2	29431.3	44732.8	26833.8	1.71125	0.775055	0.0207703	0.737037	0.529442
Com_17727_pos	Sulfurol decanoate	C16 H27 N O2 S	297.175	11.285	Full match	No results	44220.6	28073.8	19056.5	46122.6	46815.6	67614.2	21639.5	9420.78	27019.5	23351	23248.8	19957.3	11707.8	29361.3	16544.4	16478	22067.5	33242.2	33507	15061.1	85872.4	49250	30674.1	10209.7	21116.9	1.12692	0.172382	0.657929	0.474074	0.072464
Com_7750_neg	Emivirine	C17 H22 N2 O3	302.164	12.82	Full match	No results	43996.8	29373	27025.1	20703.3	17490.8	28111.1	24791.9	18437.6	29678.3	27407.8	26989.9	22110.3	23091.3	17870	25661.5	25628.1	21270.5	17842	19162.5	31293.3	24265.2	14126.8	17646.3	10190	24794.2	1.48306	0.568573	4.31e-05	0.837037	0.530385
Com_2655_neg	Oleanolic acid	C30 H48 O3	456.359	14.697	Full match	No results	43918	98095.2	19587.3	39819.4	23056.2	62588.1	43264.9	18432.1	26798.7	47591.4	26456.2	20543.4	21199.5	23555.5	33344.4	27223.1	35816	28300.9	43008.4	24732	51270.2	36909.5	27685.2	31991	37612.7	2.08942	1.0631	0.164487	0.572222	0.383208
Com_11560_pos	Anandamide	C22 H37 N O2	347.281	14.553	Full match	No results	43750.1	32862.1	62837.8	41232.7	54953.3	61235.5	35478.6	91105.2	91476.3	59605.1	39439.3	61543.8	69163.1	98797	109171	78358.2	135528	109805	131254	61401.6	74766.6	138592	54022	60729.7	56500.1	1.07738	0.107528	0.0197827	0.596296	0.864663
Com_436_neg	Metronidazole	C6 H9 N3 O3	171.064	5.479	Full match	No results	43571.6	45905.4	28339	27556.7	31599.6	26996.5	32278.3	37309	34763.8	44644.6	31783.5	24440.4	30461.8	27916	30574.5	36934.5	33025.4	23322.6	25686.2	24918.7	26277.1	24259.2	24727.1	28782.5	28423.3	0.137294	-2.86466	0.800927	0.714815	0.0936171
Com_1189_neg	Safrole	C10 H10 O2	162.068	9.175	Full match	No results	43422.9	49628	30678.2	32093.9	39691.6	68243.9	44564.9	45143.6	39774.2	63798.5	51929.6	31205.1	39680.8	45361.8	26541.7	30999	43421.5	34990.1	61435.6	49719	41091.8	29823.5	53247.2	40092.9	50892.5	0.0748991	-3.73891	5.84e-06	0.712963	2.19017
Com_3228_neg	(10E,12Z)-9-Hydroperoxy-10,12-octadecadienoic acid	C18 H32 O4	312.229	13.384	Full match	No results	43323	27393.9	93546.6	44249.9	419259	217868	109812	22697.5	39706.7	35277.6	59572.8	38057.4	57426.9	80828.4	57585	50853.2	37526.8	31940.3	87104.8	31282.5	22786.4	37536.6	66208	23659.9	55486.6	2.24978	1.16979	0.0101196	0.748148	0.852498
Com_3845_neg	DL-Nordihydroguaiaretic acid	C18 H22 O4	302.151	11.029	Full match	Invalid mass	43162.5	74485.5	53534.7	41060.2	29831.4	30493.5	76543	75816.2	131884	39265.7	33575.5	149027	82617	65534.6	124513	47982.7	27941.8	19170.2	93393.1	51727.3	30468.2	38487.8	258976	89677.6	55472.5	1.26812	0.342688	0.118234	0.638889	0.393772
Com_17101_pos	Methyl tert-butyl ether	C5 H12 O	88.0887	0.054	Full match	No results	43068.2	63902.7	54313.9	32345.6	71689.9	108926	51510.2	43458.5	62613.5	44357.9	53601.2	37433.8	18247.4	47347.7	28033.5	2087.08	14760.5	16691.4	73613.2	20033.4	43988.2	22625.9	42836	21987.9	25782.9	3.02234	1.59567	4.76e-09	0.911111	1.20163
Com_577_pos	Deoxyvasicinone	C11 H10 N2 O	186.079	7.166	Full match	Invalid mass	42988.4	72353	69352.6	66485.1	38081.4	72887.4	36845	36096.2	64751.1	62115.4	69361.6	53772.1	57811.9	50107	34529.4	30102.3	33097.8	30132.7	60128.5	3.27711e+06	35913.8	33904.6	33200.8	29406.9	29096.3	12.0295	3.58851	0.0097593	0.942593	1.0135
Com_8031_pos	Hexyl 2-furoate	C11 H16 O3	196.11	12.534	Full match	No results	42947.2	86424.7	55162	61354.3	70777.3	144692	91954.2	96976.1	76196.1	53798.5	68079.3	53640.2	115232	70051.6	56863	70578.5	48988.3	79355.9	65826.1	52643.2	61387	62236.8	72789.9	48090.8	79529.3	1.4587	0.54468	0.000394985	0.744444	0.458438
Com_4359_neg	protocatechuic acid	C7 H6 O4	154.026	1.667	Full match	No results	42785.2	52869.8	17239.6	12976.6	82468.5	32317.3	35003.4	26429.7	45121.2	60282.2	22067.9	23861	36261.1	18693.2	33250.7	17258.6	23238.6	13609.8	190014	25707.1	16829.3	17915.3	18284.3	23932.7	21433.3	1.48553	0.570974	0.00216263	0.811111	0.701511
Com_6651_neg	(2R)-1-[(5Z,8Z,11Z,14Z)-5,8,11,14-Icosatetraen-1-yloxy]-3-(phosphonooxy)-2-propanyl acetate	C25 H43 O7 P	486.277	0.948	Full match	No results	42673.9	50022.9	33990.5	27382.5	42099	32823.2	34450.7	32523.3	44899.3	46032.1	40092.6	32569.8	71044.3	14433.3	11979	11361.2	10906.2	9909.5	14867.6	8551.22	10025.4	10198.7	15686.2	12995.7	11646.4	3.86796	1.95157	4.82e-18	0.987037	1.73137
Com_11528_pos	N,N-Dimethyl-N-phenylurea	C9 H12 N2 O	164.095	8.374	Full match	No results	42331.3	65285.9	70961.2	46387.5	48372.2	55811.2	34338.7	31293.6	55818	52992.7	53819.7	41514.3	70371.6	52758.2	34060.7	35392.5	37728.6	41522.6	56200.1	55367.5	39079.9	38743.9	40568.3	40578.1	34492.7	1.02906	0.0413218	0.674361	0.555556	0.222944
Com_10698_pos	APM	C7 H13 N O4	175.084	12.001	Full match	No results	42321.1	40932	47200.5	41640.5	43117.7	38354.7	42697.3	82902.8	47850.1	33745.2	34826.5	64715.4	258031	34489.5	60578.8	44459.9	31900.6	28397.6	44860.6	54117.5	41542.1	31307.6	61580.1	45334.1	76480.1	1.73516	0.795065	0.00232189	0.75	0.487945
Com_2545_pos	diethylmaleate	C8 H12 O4	172.073	11.391	Full match	No results	42133.4	59265.9	49507.5	38111.5	39703.2	46707.2	47998.6	50036.1	50038	44967.3	38506	64402.9	37073.9	30579.9	34373.2	34186.5	28978.4	26888.9	37225.4	36051.6	39122.9	45522.7	38677.7	42221.8	38939	0.119595	-3.06377	6.69e-05	0.477778	1.46009
Com_1278_pos	a-Aspartylphenylalanine	C13 H16 N2 O5	280.105	6.089	Full match	Full match	41971.5	85857.5	59762.5	58296.2	53991.6	84960.6	39046.1	34277.1	90007.2	68132.5	58132.4	51554.1	65490.9	6.11988e+06	1.59328e+06	1.96588e+06	2.69158e+06	3.52815e+06	1.24111e+06	1.85613e+06	1.21582e+06	1.44926e+06	2.93082e+06	2.55833e+06	1.36606e+06	0.0464364	-4.4286	2.96e-09	0.890741	3.32892
Com_6838_neg	2,4,6-trihydroxy-5-(1-(5-(1-hydroxy-isopropyl)-2,8-dimethylbicyclo(5.3.0)dec-6-en-8-yl)-3-methylbutyl)benzene-1,3-dicarbaldehyde	C28 H40 O6	472.281	0.961	Full match	No results	41937.5	51593.4	34370.5	27482.7	44216.8	31905.8	33660.7	31944.9	41848.5	47032.1	40079.8	32032.2	64783	14050.8	13999.7	12786	11999.9	10314.5	13871.3	9846.6	10208.2	10760.1	15856.5	13563.3	11760.2	3.44397	1.78407	1.85e-17	0.975926	1.60837
Com_16397_pos	3-(Methylsulfinyl)-L-alanine	C4 H9 N O3 S	151.03	1.114	Full match	No results	41814	50155.4	45376.9	35784.5	36279.6	40939.5	34002.4	42874	56690.3	54545.6	46729.8	35947.1	26665.2	43948.1	34013.5	43197.7	35878.2	41084.1	112926	41936.8	33159.1	34995	36110.7	58487.8	33662.4	1.33573	0.417629	0.000556952	0.75	0.51041
Com_175_pos	4-Formylaminoantipyrine	C12 H13 N3 O2	231.1	7.049	Partial match	Full match	41740.4	98652.1	94244.1	80085.5	52529.7	107001	41499.7	42428.1	87787.9	88859.5	95489.3	78706.9	80728.2	71283.7	44017.3	39809.9	38781.3	38364.3	102425	3.10941e+07	42396.6	42692.3	41047.2	40727.6	35413.7	7.40524	2.88855	0.0243333	0.92037	1.07266
Com_12971_pos	ARECOLINE	C8 H13 N O2	155.095	5.535	Full match	No results	41735.9	39830.3	28004.4	37076.9	33896	68914.3	66571.2	28479.3	41882.4	41692.1	30142.9	30796.4	44516.2	46826.6	90714.8	24192.3	50193.6	24044	77765.1	50645.8	29372.6	30167.2	76821.2	27383.8	139926	1.23734	0.307245	0.00253491	0.7	0.593625
Com_4974_neg	4-Aminopyridine	C5 H6 N2	94.0529	1.43	Full match	No results	41647.5	67621.8	34594.9	26367.4	34608.4	42847.6	31337.2	48216.7	53206.8	54782.8	36966.5	24024.3	33293.3	37702.6	72785.2	86815.4	72306.1	65943.1	55083.3	47834	35927.9	41569.3	52909.5	52371.3	53552.9	0.565614	-0.822111	3.75e-06	0.901852	0.72273
Com_2550_neg	5,5-Dimethyl-4-(3-oxobutyl)dihydro-2(3H)-furanone	C10 H16 O3	184.11	8.168	Full match	No results	41474.3	19425.3	14929.5	15536.5	18162	42455	27259.4	11928	16168.1	35359.5	15899.9	11722.1	33360.3	35852.3	21916.6	585785	16364.8	14379.7	22782.4	15547	14332.1	16369.5	19007.8	13718.9	15965.5	0.701174	-0.512155	0.3335	0.646296	0.30817
Com_7949_neg	Corticosterone	C21 H30 O4	346.214	11.518	Full match	No results	41447.1	9096.58	9885.36	23836.3	20580.7	8506.59	26871	11143.2	15456.4	20648.2	23772.3	23602.9	29184.1	12141.2	11011.3	8836	14387.2	15174.4	22262.7	6411.07	19820.7	12541.1	18800	5967.37	9689.43	2.14289	1.09956	2.97e-05	0.853704	0.950161
Com_2386_neg	Traumatic Acid	C12 H20 O4	228.136	11.269	Full match	No results	41087.2	85894.9	25836.6	15772.4	65210.9	271571	120237	20126.8	31271.2	20773.4	24265	23726	32828.2	50862	56176.5	63738.6	23917.5	13018.6	40170.5	16254.2	14139.6	21913.9	40454.9	12039.7	47460	0.904048	-0.145529	0.888837	0.477778	0.313236
Com_10937_pos	Lisdexamfetamine	C15 H25 N3 O	263.199	12.092	Full match	No results	40932.6	36702.5	76940.2	68262.6	81626.1	49262.2	58213.9	124093	91868.2	46521.8	48994.9	78099.8	144373	45143.3	80962.9	67158.2	62321.6	27620	66128.2	74113.4	67402.1	46268.9	68182.4	70432.3	91982.1	1.10172	0.139752	0.54952	0.55	0.0586614
Com_317_pos	Chlordiazepoxide	C16 H14 Cl N3 O	299.082	9.53	Full match	Full match	40931.5	84255.8	77806.7	65360.2	50597.8	80860.9	63021.2	39455.6	74618.1	75787.6	77367.6	64894.7	70693.7	58003	32691.6	35462.6	36375.5	55788.6	69651.2	50368.7	43208.5	37985.4	37310.1	34256.9	53894	84.3404	6.39815	0.0217147	0.957407	0.949933
Com_4541_neg	(2S)-1-Hydroxy-3-(pentadecanoyloxy)-2-propanyl stearate	C36 H70 O5	582.523	15.009	Full match	No results	40721.8	19080.7	29427	45375.1	58589	33699	31754.2	18504.4	52806.5	73429.4	26253.9	71397.7	79116.9	20881.1	44351.6	32841.8	111331	47281.6	65000.9	23176.3	66770.8	61540.9	182131	100732	88522.6	0.894567	-0.160739	0.858713	0.524074	0.256895
Com_1489_neg	3-Methoxyphenylacetic acid	C9 H10 O3	166.063	6.259	Not the top hit	Full match	40580.8	37757.6	24872	21961.7	1.60297e+06	32031.3	31858.1	31261.6	35833	86583.5	29665.1	22713.9	30587.8	23576.4	35826.1	33056.3	194241	22926.2	25644.1	32507.7	17130.9	18729.9	31062.6	25055.5	33236.4	4.71938	2.2386	0.0715391	0.772222	0.733484
Com_7217_neg	hypaphorine	C14 H18 N2 O2	246.136	6.235	Full match	No results	40569.2	9340.3	6843.33	5457.58	12241.9	20001.2	8713.18	2391.12	11669.3	11668	3679.32	3802	26086	22924.1	22386.2	5153.87	4484.33	4437.5	46680.6	27093.8	1744.95	31654.7	10157.8	11763.4	8287.59	0.810105	-0.303819	0.458827	0.562963	0.258144
Com_6932_neg	Betamethasone butyrate propionate (JAN)	C29 H39 F O7	518.268	0.961	Full match	No results	40421.7	49728.7	33128.2	26489.4	42618.7	30045.9	32444.1	30790.3	40336	45332.2	38591.8	30874.5	62441.6	13543	13493.8	12323.8	11566.2	9941.66	13370	9490.71	9839.29	10371.2	15283.4	13073.1	11335.2	3.26878	1.70875	3.37e-17	0.972222	1.60438
Com_6575_neg	Dihydrostreptomycin	C21 H41 N7 O12	583.28	11.279	Full match	No results	40259.7	25489.3	4787.16	12577.4	19235	9694.89	9769.79	6124.19	5798.38	18116	8911.58	1641.09	57356.9	33207.2	13911.1	7964.29	58604.7	25799.9	14454.8	13672.9	11990.6	22764.5	14417.7	4689	26870.4	1.28772	0.364815	0.418274	0.587037	0.421374
Com_3230_neg	(22E)-Ergosta-5,7,22,24(28)-tetraen-3-ol	C28 H42 O	394.324	14.702	Full match	No results	39976	38393.5	130496	47956.2	418447	88130.1	83755.6	27389.2	50316.2	58306.4	37497.7	31295	98407.9	106840	17951.2	16684.4	24576.1	14373.5	84453.5	19557.1	21649.8	16720.6	42647.3	8684.72	42673.5	3.2181	1.68621	3.71e-06	0.877778	1.60267
Com_13392_pos	Butyl (9E)-18-(sulfooxy)-9-octadecenoate	C22 H42 O6 S	434.271	13.956	Full match	No results	39913.1	33635.3	28614.8	33063.7	37751.8	34306.9	38599.5	31416.6	32170.9	36586.1	37150.4	33465	25822.7	34713.5	34909.9	31160	30271.4	35105.5	42335.6	36703	31615.1	43539.4	36102	34177.9	35202.5	1.03609	0.0511553	0.228435	0.459259	0.0726904
Com_3050_pos	Deferoxamine	C25 H48 N6 O8	560.352	15.309	Full match	No results	39805.9	35977.9	37785	53432	45618.6	44529.5	47147.1	38076.1	50184.5	30353.4	47458.9	51724.5	39377.8	49955	45451	39610	49377.5	47671.5	43864.9	42037	56953.9	57746	38953.2	38630.2	38672	0.226371	-2.14324	3.31e-06	0.751852	1.00913
Com_7345_neg	Benzyl butyrate	C11 H14 O2	178.099	10.125	Full match	No results	39787.5	36663.4	29572.7	25981	40737.3	29541.3	31085.5	34408.2	44428.9	45194.2	29541.9	22602.7	29297.5	24656.6	32501.6	25409	30277.4	29185.9	28639.9	27227.8	27010.9	16623.8	27160.6	34037.8	32863.7	1.29319	0.370939	0.00117832	0.77037	0.340762
Com_12287_pos	pnb	C12 H9 N O2	199.063	6.087	Full match	No results	39601.9	36698.7	34484.9	35778.4	29790.1	49962.7	33120.5	27403.4	33728.9	33404.7	34054.7	31853.1	36764.5	177342	77727.2	105176	81562.2	132080	65791	108335	69774.3	89374.6	92454.5	112091	74049	0.615799	-0.699468	0.46769	0.527778	1.06765
Com_4987_neg	(2E)-3-(3,4-Dimethoxyphenyl)acrylic acid	C11 H12 O4	208.073	8.289	Full match	No results	39386.4	19005.7	11176.6	30296.2	22053.1	16991.5	23554.8	19572.2	31028.8	29434.4	41759.1	10031.7	21351.3	23632.5	15998.9	27225.2	8936.49	11318.5	33905.8	29926	29937	5940.41	34151.9	27053.3	19887.1	0.881631	-0.181754	0.552382	0.568519	0.209415
Com_5697_neg	Diisononylphthalate	C26 H42 O4	418.307	12.581	Full match	No results	39350.8	38811	21570.9	8237.15	11622.7	7173.32	64694.5	25272.1	27378.8	69960.5	20173.3	7054.91	28774.2	36155.4	49124.2	25265.2	46949.4	21641.7	27174.9	26807.4	37034.8	57359.4	22029.4	60488.1	15576.5	0.745251	-0.424202	0.069726	0.655556	0.528381
Com_12121_pos	Ethanal tetramer	C8 H16 O4	176.105	10.402	Full match	No results	39333.8	50263.9	55160	47222.1	45418.1	54698.2	53957.6	41394.2	53934.7	46041.7	37951.8	34759.8	53477.8	55734.3	53830.1	49837.9	44906	41074.8	54808	34963.9	36595.5	48699	83228.5	45247.3	38735.6	0.913517	-0.130496	0.139541	0.651852	0.114487
Com_11797_pos	3-{1-Hydroxy-2-[13-hydroxy-13-(hydroxymethyl)-8-methylpodocarpan-14-yl]ethyl}-5-oxo-2,5-dihydro-2-furanyl (2E)-3-phenylacrylate	C34 H46 O7	566.326	10.182	Full match	No results	39026.3	35811.6	39262.7	32165.2	42289.8	45500.3	50837.2	37343.9	36953.8	36074.9	38313	29308.2	36475.4	29511.8	27705.1	27465.2	33177.6	34442.9	33409.2	30715.7	35354.1	27465	30051.4	29336.1	39129.8	1.22309	0.290527	0.0016381	0.783333	0.247088
Com_15818_pos	Monoxerutin	C29 H34 O17	654.179	12.117	Full match	No results	38971.7	50809	58954.6	38100.5	76580.1	29268	30482.3	123058	129884	28619	38855.3	69516.8	65197	26005.2	46500.3	35545	71596.1	30190.3	34935.3	37627.2	33955.8	40697.5	95168.8	72148.3	94238.4	1.77191	0.825303	9.61e-05	0.764815	0.796918
Com_12892_pos	(7R)-7-(5-carboxy-5-oxopentanamido)cephalosporanic acid	C16 H18 N2 O9 S	414.071	1.056	Full match	No results	38900.7	52479	47507.3	52346.4	38260.9	43027.4	31038.3	40188.6	54861.4	74116	53225.6	37704.5	26727.4	50718.4	41332.1	64708.1	35580.4	67983.8	62155.2	40818.7	71881.3	76275.6	120327	72444.4	48325.8	0.889412	-0.169076	0.754738	0.5	0.41898
Com_3212_neg	1,3-Nonanediol acetate	C11 H22 O3	202.156	11.246	Full match	No results	38866.8	72332.9	179566	37315.7	146612	334751	37681	38289.6	74580.2	42217.2	66649	104999	86327.2	46666	61716.9	53644.3	52799.3	77579.4	47354.5	29838.5	93649.6	75515.6	94397.9	36302.6	154504	1.10865	0.148808	0.728739	0.507407	0.161652
Com_2099_neg	2,4-Dimethyl-1H-indole	C10 H11 N	145.089	7.382	Full match	Invalid mass	38766.6	10075.6	2340.64	10588.5	25015.1	10265.1	9100.78	9441.79	12477.6	93721.3	11178.6	4120.08	2332.7	10313.1	7592.29	9184.2	709452	1647.33	15905.9	11265.3	11865.8	5799.47	21898	5651.86	11649.5	0.539896	-0.889246	0.852686	0.490741	0.150071
Com_5503_neg	Rifalazil	C51 H64 N4 O13	940.449	12.641	Full match	No results	38759.2	63055.4	29680	54068.7	73282.8	53263.7	47690.7	32988.3	66801	81804	48160.9	58003.9	74198.3	55500.8	15306.3	57489.3	35122.6	30032	20182.4	50723.1	38999	55392.8	40915.4	83732.8	56186.9	1.18321	0.242702	0.0562145	0.642593	0.260756
Com_12539_pos	Ruscopine	C16 H26 N4 O2	306.205	12.082	Full match	No results	38677.6	46850.7	101698	92505	95141.9	62794.9	65807.5	166454	113438	58100.5	60612.2	105851	195674	58867.2	106823	84585	76872	36139.8	88865.1	99549.7	91352.5	60484.8	83510.3	94417.7	124667	1.3848	0.469677	0.0193377	0.703704	0.385526
Com_5504_neg	3,4-Dimethoxyphenethylamine	C10 H15 N O2	181.11	9.181	Full match	No results	38534.9	17864.5	21156.1	22188.6	30983.6	42737.7	70395.5	13957.2	23699.8	50602.9	19665.9	15518.7	47433.1	64974.8	59010.7	38617.1	72010.8	30102.1	106334	64916.9	22157	57548.8	33745	15868	53128.1	0.858381	-0.22031	0.687021	0.555556	0.176215
Com_7893_pos	1-octadecanoyl-2-[(4Z,7Z,10Z,13Z,16Z)-docosapentaenoyl]-sn-glycero-3-phosphoethanolamine	C45 H80 N O8 P	793.561	12.518	Full match	No results	38223.9	130744	81815.8	106138	110264	76601.9	41761.8	196690	17176.2	35453.9	60881.5	91000.1	421793	9616.52	41920.9	33074.5	65624.7	19342.1	46162	39292	49022.3	23763.8	27261.4	12558.5	85339.2	3.70818	1.89071	7.86e-07	0.864815	1.37409
Com_5131_neg	2,3-Dimethoxy-5-methyl-6-(3-methyl-2-buten-1-yl)-1,4-benzenediol	C14 H20 O4	252.135	9.453	Full match	No results	38157.9	36884.7	11453.7	15150.1	19948.2	25260.6	36555	9533.71	24095.9	35456.9	25911.8	14078.1	36490.8	34904.7	35408.5	15208.3	35791.5	22091	77978.9	30588.8	30953.9	98605.8	42719.2	24992.7	27036.5	0.8195	-0.287184	0.247515	0.562963	0.248336
Com_5481_neg	Succinic acid	C4 H6 O4	118.026	13.779	Full match	No results	38114.4	50855.2	40011.1	31240.3	43204.3	40699.1	45301.4	32254.5	31998.1	58371.9	34054	34135.9	48857.1	62845.4	62641.5	47826.6	38130.3	31369.9	54093	45252	31719.8	42190.6	32140.6	36487.9	38634.7	1.02484	0.0353928	0.312615	0.598148	0.170659
Com_3209_neg	17-Hydroxypregnenolone sulfate	C21 H32 O6 S	412.191	11.189	Full match	No results	38086.3	40568.1	62060.6	153796	115633	26253.5	269330	115029	66244.2	112831	67380.2	167152	195836	188926	135332	94006.8	194117	280285	83929.8	29178.8	108830	94559	77622.3	32796.2	182035	1.48595	0.571388	0.0124275	0.685185	0.814632
Com_3702_pos	O-octanoyl-L-carnitine	C15 H29 N O4	287.209	9.511	Full match	No results	38036.5	64116.9	69086.7	119485	109094	1.66054e+06	84426.5	206233	93164.7	34236.1	1.21111e+06	81823.1	30141.9	51155.7	56084.5	73601.5	102428	53107.3	71996.8	38077.2	105995	93259.4	64532.1	18430.1	33561.2	4.20334	2.07154	0.00555257	0.77037	0.865919
Com_1840_neg	Dibutyl phthalate	C16 H22 O4	278.151	11.989	Full match	Full match	38013.8	43462.4	21822.7	17103.6	26136.3	27893.4	33395.5	31609.8	69068.9	69136.6	33274.8	33005	80975.7	212433	29334.1	29287.4	24452.5	14135.8	48822.3	18914.4	13033.6	16453.8	20670.9	30106.7	29841.3	0.291541	-1.77823	0.00458461	0.601852	1.14342
Com_5204_neg	4-Hydroxybenzophenone	C13 H10 O2	198.067	0.556	Full match	No results	37974.5	39393.5	27892.8	24922.3	32461.2	27270	21989.1	29440.7	29261.7	40923	32614	22797.1	34528.8	23059.6	21407.7	27313.3	18328.5	18518.9	38119.8	31884.9	21470.3	15053.9	19167.4	17428.7	23302.4	1.27369	0.349014	6.05e-05	0.885185	0.576115
Com_15799_pos	(2R)-2-[(4Z,7Z,10Z,13Z,16Z,19Z)-4,7,10,13,16,19-Docosahexaenoyloxy]-3-[(9Z)-9-hexadecenoyloxy]propyl 2-(trimethylammonio)ethyl phosphate	C46 H78 N O8 P	803.55	13.293	Full match	No results	37848.4	21316.6	17649.2	44085.3	26304.6	27277.7	70021	14570.5	16172.9	14718.8	26690.2	29891.6	18535.8	12752.4	25852.3	45985.4	16414	15910.3	25525.8	12353.9	55888.4	13421.4	67550.2	18443.5	12517.4	1.3207	0.401304	0.0223814	0.738889	0.292807
Com_19510_pos	Fluvoxamine Acid	C14 H17 F3 N2 O3	318.12	9.954	Full match	No results	37508.1	23755.2	26020.2	35365.4	42529.2	17118.2	18423.7	33703.9	51106.5	32428.1	22816.1	52237.3	19276.4	27110.9	17944.6	25526.1	25730.3	34741.8	33435.7	28298.9	53504.1	54838.5	58268.3	24165.6	26639.5	1.43927	0.525339	0.00101622	0.751852	0.475346
Com_1966_neg	L-(+)-Tartaric acid	C4 H6 O6	150.017	14.054	Full match	Full match	37373.1	10656	55654.2	49007.1	70691.9	68559.3	26606.1	43413.5	54710.6	45442.8	72327.5	59665.3	68009.2	70030.3	56724.3	74185.4	78433.9	65063.7	74734.3	54479.2	77044.8	85970.9	86697.9	61787.2	67531.7	0.896242	-0.15804	0.295029	0.575926	0.268006
Com_5227_neg	Latanoprost	C26 H40 O5	432.287	12.221	Full match	No results	37366	33161.4	19252.9	18362.5	50244.2	43019.2	66211.4	21413.3	14372.7	48020.1	30979.8	9307.15	49314.8	48870.3	53443.9	34387.5	47290.7	30998	31371.4	29682.7	19418.4	40778.9	104160	28574.5	55253.1	1.38214	0.466908	0.122982	0.631481	0.448282
Com_15059_pos	5-oxo-delta-bilirubin	C33 H34 N4 O7	598.242	11.021	Full match	No results	37319.2	48250.9	57209.4	34026.2	34755.3	41167.8	18794.5	15892.7	55770.6	33647	31938.4	62478.9	24739.6	39085.4	37443.7	37117.3	30595.3	75682.8	72186.8	53739.4	130157	86533.4	84285.8	38727.3	33119.7	0.857653	-0.221533	0.321915	0.527778	0.370664
Com_129_pos	4-Dimethylaminoantipyrine	C13 H17 N3 O	231.137	5.866	Full match	Full match	37234.6	43410.2	50841.9	38613.6	26927.9	51510.1	30178.4	22339.3	41523.4	45260.3	58789.5	46386.4	39319	43319.3	29550.2	26431.1	26608.2	26043.5	43259.5	1.32628e+08	30084.9	27928.1	27569.3	26972.7	30023.1	0.98791	-0.0175481	0.0555585	0.903704	0.972942
Com_6427_pos	2-Methoxy-3-methylpyrazine	C6 H8 N2 O	124.064	0.554	Full match	No results	37171.6	32542.8	49591.2	28095	28135.5	24649.3	12769.6	32006	49982.7	31778.6	30747	31305.5	29262.9	29370	22568.7	32910.8	20695.7	26985.7	20966.4	27270.9	26420.5	24314.9	25416.2	23219.5	15740.3	4.18806	2.06628	0.000917353	0.903704	0.760708
Com_4815_neg	THREO-SPHINGOSINE, (-)-	C18 H37 N O2	299.282	14.783	Full match	No results	37064.8	52363.1	53953.8	49176	37085.6	68168.3	41524.7	55815.9	47447.3	55610.6	43637.7	55683	43418.7	86633.1	98558.7	59457.4	81758.3	70194.4	152199	76722.4	67794.6	107510	55450	33833.8	54789.1	0.816372	-0.292702	0.136131	0.594444	0.257492
Com_9690_pos	(-)-Prostaglandin E2	C20 H32 O5	352.224	11.762	Full match	No results	36722.5	57110.5	33974.2	33903.3	45442.8	41514.3	40764.7	34972.8	47641.3	41139.4	41403.1	38232.4	67207.7	76261.8	72059	82977.2	79953.4	111639	87838.7	43367.5	53519.6	71228.6	60693.1	72989.7	88258.1	0.497243	-1.00798	1.19e-11	0.981481	0.62184
Com_1190_neg	Monobutyl phthalate	C12 H14 O4	222.089	9.171	Partial match	Full match	36187.6	43092.8	25430.9	28281.8	34839	64170.1	39047.1	40635.3	34853.6	57079.2	47291.1	27300.1	34421	37503.1	22806.3	26860.7	38306.2	23339.3	57128.5	45798.7	37645.2	25730.8	48581.8	34970.7	46225.1	0.0670138	-3.8994	6.32e-06	0.714815	2.26747
Com_12876_pos	2-(2-Hydroxy-2-propanyl)-4-methoxy-9-methyl-2,3-dihydrofuro[2,3-b]quinolin-9-ium	C16 H20 N O3	274.145	13.449	Full match	No results	36114.7	35653.5	29802.6	30790.3	41559.3	32662.3	33831.1	27088	32654.1	30179.7	34189.5	26564.4	27059.9	24755.3	36534.9	25369.6	36696.7	64632.2	27854.9	22828.9	42431	82837.9	23847.9	24597.5	40553	1.18241	0.241726	0.00288307	0.748148	0.338815
Com_12772_pos	Fluocinolone Acetonide	C24 H30 F2 O6	452.2	14.104	Full match	No results	36099.7	62232.1	27568	27935.5	38560.4	40308.6	31372	190599	54875	28855.8	33681.5	29583.7	28681	22836.2	38623.6	25399.2	23941.7	29962.7	29764.2	41071.3	27958	27464.4	38455.2	40434.2	22835.6	2.35445	1.23539	1.02e-05	0.866667	0.720583
Com_18645_pos	2-arachidonoylglycerol	C23 H38 O4	378.276	14.525	Full match	No results	36069.5	22915.9	31159.5	18222.2	25203.5	32132	23824.5	14126	26823	18675.9	25640	14510.8	19781.7	11250.4	17193.4	18534.3	18886.9	18405.9	16532	12516.3	19847.5	13840.5	71260.2	21884.2	22758.5	1.59037	0.66936	7.37e-06	0.82963	0.664433
Com_15235_pos	Risedronic acid	C7 H11 N O7 P2	283.001	1.059	Full match	No results	36066.3	77432.5	40416.7	36808.5	37073.1	36606.7	33320.6	46354.8	48879.1	49374.1	44791.1	33276.6	29041.5	100152	71799.8	67434.4	89244.7	63542.6	113544	66542.5	64004.6	83356.7	49123.4	54897.2	95143.6	0.723495	-0.466945	0.0326308	0.62037	0.643728
Com_1568_neg	(6S,7S,9Z)-17-Carboxy-6-hydroxy-9-heptadecen-7-yl alpha-D-talopyranosiduronic acid	C24 H42 O10	490.277	11.164	Full match	No results	35901.7	254306	24541.8	209562	36618.8	54135.3	417699	68609.1	15033	157830	75266.8	6896.07	537671	285477	947752	67444.9	22610.9	7658.6	215426	186341	17075.3	52624.2	815474	170903	21244.4	1.04357	0.0615309	0.0840768	0.674074	1.14658
Com_3644_neg	2-(4-Nonylphenoxy)ethanol	C17 H28 O2	264.208	13.63	Full match	No results	35777.6	20292.8	21242	48073.7	28618.8	50292.8	41889.8	11572.2	46533	18361.5	28349	53689.5	26709.9	93840.5	64002.2	32106.6	64686.8	66612.9	38679.3	52911.8	112311	75611.4	38935.2	48321.8	28976.6	0.537822	-0.8948	0.000482691	0.8	0.731014
Com_15433_pos	Cucurbitacin D	C30 H44 O7	516.307	14.95	Full match	No results	35670.8	33331.4	57111.8	63583	50884.2	50573.5	83255.6	34422.7	36915.2	33768.8	35998.2	59828.7	43059.7	35365.8	49737.7	43146.8	37673.3	42877.7	61570.4	31377.3	56481.1	56182.3	45657.5	32906.1	40195.9	1.22211	0.289378	0.0252476	0.683333	0.201344
Com_10893_pos	[8-Formyl-5-methoxy-2-methyl-2-(4-methyl-2-oxo-3-penten-1-yl)-3,4-dihydro-2H-chromen-7-yl]methyl (9E,12E)-9,12-octadecadienoate	C37 H54 O6	594.393	14.924	Full match	No results	35539.1	34451.4	31121.9	29178.2	35632.6	37948.2	40144.1	31847.7	32744.1	29539.5	34116.1	38417.9	34433.2	36105	41415.6	34275.3	52006.4	49900.3	35775.7	26632.9	239550	87623.2	29077.3	28105.9	31067.9	0.827806	-0.272636	0.803986	0.544444	0.213011
Com_4562_neg	Docosatetraenoic acid	C22 H36 O2	332.271	12.493	Full match	No results	35529.7	37777.2	28402.3	44263.5	44206.8	68102.8	103132	26911.5	40132	50439.1	52108.1	33678.8	47566.8	49739.4	153761	129964	40143.8	34497.3	114671	68432.5	32507.2	91958.2	102529	53211.8	70060.4	0.760176	-0.395595	0.158122	0.625926	0.343065
Com_20718_pos	1,3-Dihydroxy-2-propanyl (7Z,10Z,13Z,16Z)-7,10,13,16-docosatetraenoate	C25 H42 O4	406.307	14.983	Full match	No results	35477.2	19510.3	26636.9	25724.4	18069.8	28417.2	42162.4	30524.2	25592.3	17375.4	31120.1	26283	13908.4	29311.5	20775.6	20768.6	20864.7	19270.6	29816	18071.4	27380.1	18010.6	24402.1	13918.8	20912.6	1.70466	0.769487	7.47e-06	0.774074	0.71695
Com_11157_pos	10-Deoxymethymycin	C25 H43 N O6	453.308	11.773	Full match	No results	35343.7	56468.9	51475.3	57127.4	33122	134036	54943.3	89978.4	41155.3	44409.7	37321	27108.8	67257.8	65526.9	46026.1	24781.6	81826.6	58276	65706.1	46104.5	69935.9	98079.2	181861	29067.3	43512.5	0.875571	-0.191703	0.198066	0.675926	0.204245
Com_19962_pos	(2R)-1-[(Hydroxy{[(1s,3R)-2,3,4,5,6-pentahydroxycyclohexyl]oxy}phosphoryl)oxy]-3-(palmitoyloxy)-2-propanyl (5Z,8Z,11Z)-5,8,11-icosatrienoate	C45 H81 O13 P	860.542	14.52	Full match	No results	35108.3	31053.4	32008.4	25555.9	27384.5	46571.9	35955.2	17615.2	30775.5	44638	39567.6	33294.4	25840	41186.6	34271.1	46187.4	32391	32871.8	37258.6	27366.6	50791.7	22248.6	41026.5	9871.24	17958.2	1.37299	0.457324	0.000562327	0.683333	0.573708
Com_15547_pos	(2R)-3-{[(2-Aminoethoxy)(hydroxy)phosphoryl]oxy}-2-{[9-(3,4-dimethyl-5-propyl-2-furyl)nonanoyl]oxy}propyl 11-(3,4-dimethyl-5-propyl-2-furyl)undecanoate	C43 H74 N O10 P	795.507	14.826	Full match	Invalid mass	35022.9	30826.9	32479.4	27228.3	26416.8	27658.1	36304.4	30448.6	32493.3	34966.3	34666.6	30535.8	28725	27780.2	39603.5	64502.1	36962.1	92843.9	32201.7	29683	33891.1	33253.1	27346.1	28470.9	29534.8	0.832486	-0.264502	0.0187828	0.666667	0.159645
Com_2479_pos	mephenesin	C10 H14 O3	182.094	11.383	Full match	Invalid mass	34908.3	29676.1	43711.2	36095.5	35045.3	47869.5	35894.8	27119.8	42271.2	34754.8	37346	28405.3	38605.4	21715.9	25393.5	34801.5	32514.3	31780.2	48967.5	27827.8	32182.3	30780.3	39607.5	36391.8	25231.3	0.095769	-3.3843	1.73e-05	0.612963	1.53049
Com_6674_pos	N-Acetylleucylleucylleucylleucylleucyltyrosinamide	C41 H69 N7 O8	787.524	12.258	Full match	No results	34898.9	51765.4	89342.7	213997	115623	40883.3	49809.3	114551	126211	56472.8	54093.9	71059.9	105712	59066.2	83135.7	107099	48481.2	44141.1	163901	95345.4	98450.7	69256.9	171774	132059	250121	1.09505	0.131003	0.300714	0.612963	0.443186
Com_6286_neg	P-DMEA	C4 H12 N O4 P	169.05	1.01	Full match	No results	34860.2	37984.8	25184.4	24594.9	32566.2	23255.9	26822.5	28324.5	32725.9	39221.4	33499.8	22427.4	49146.4	43935.4	38876	46649.9	24888.8	20357.2	23821	40545.4	27031.6	34114.4	59411.9	25154.5	34328.8	0.858235	-0.220555	0.150606	0.635185	0.153421
Com_4342_neg	VIRILON	C27 H40 O3	412.297	13.911	Full match	No results	34688.9	38413.8	35897.3	31974.1	20014.3	24850.1	27899.9	20432	23412.5	31518.3	33289.9	42065.6	25345.2	55363.9	35328	37688.4	86405.2	49416	56231.8	53600.7	53242	48567.3	79036.4	45179	48780.8	0.448848	-1.1557	1.74e-09	0.95	0.932382
Com_4245_pos	(+/-)-Tropinone	C8 H13 N O	139.1	9.064	Full match	No results	34683.4	32759.4	29830.2	35681.7	54628.2	115183	22824	30880.1	1.27251e+06	37938.5	31218.7	82627.1	37212.3	38014.5	71392.5	21956.1	112742	23774.1	37726.3	29093.6	21584.6	43849.5	22632	20800.8	103981	3.97415	1.99065	0.00985206	0.766667	0.672896
Com_5403_pos	Isopropyl methoxy pyrazine	C8 H12 N2 O	152.095	6.82	Full match	No results	34399.1	23225.3	26023.6	30394.5	22200.6	36569.4	31847.4	26371.5	41413.7	23400.1	26491.9	20926.7	23901.2	19633.8	20083.7	21149.9	17416.9	13661.5	44446.3	16297.2	20171.9	20536.4	21330.1	23198.3	22302.7	4.78393	2.2582	0.000850128	0.894444	0.808461
Com_6309_pos	Traumatic Acid	C12 H20 O4	228.136	9.769	Full match	Invalid mass	34385.6	40503.5	117270	149191	147419	116573	38933.2	276557	192053	26215.4	61439	150176	36448.3	61351.5	65161.1	50631.3	121558	97428.9	70974.1	175302	264568	205783	261007	53027.2	154578	1.21675	0.283031	0.287979	0.564815	0.436899
Com_5426_neg	(S)-2-HYDROXYPROPYLPHOSPHONIC ACID	C3 H9 O4 P	140.024	1.068	Full match	No results	34334.9	41155	30934	23182.6	34165.9	29430.6	30877.6	41786.4	31963.4	40131.6	37475.5	27321.3	41918	54837.8	49607.2	45667.3	53241.5	41626.5	42055.1	49371.2	25647.4	29654.8	58844.1	74320.7	72386	0.705075	-0.504152	0.00219963	0.727778	0.455901
Com_5756_neg	Cinnamyl alcohol	C9 H10 O	134.073	8.967	Full match	No results	34300.7	15300.2	3258.65	8689.03	5065.16	21920.6	42992.7	7295.09	17236.8	12081.4	11418.8	12182	17341.3	13063.1	8789.15	19518.8	34470.5	9803.71	13792.7	6016	17013.8	12667.4	23635.4	33933.8	11608.2	1.54723	0.629684	0.398306	0.557407	0.324356
Com_6662_neg	Cumene	C9 H12	120.094	9.548	Full match	No results	34282.3	8972.72	9298.24	37757.4	16540.3	11856.8	28254.1	3727.29	9172.52	65351.9	12648.2	9230.72	25326.5	34194.3	24508.6	16030.1	19266.6	34583.9	51345.9	17799.1	34084.6	22961.5	23455.3	17030.6	19615.3	1.0685	0.0955843	0.786406	0.47037	0.405842
Com_6178_pos	Serotonin	C10 H12 N2 O	176.095	5.864	Full match	Invalid mass	34262.8	28668.6	28990.6	23530.1	15524.2	31542.5	27467	28139.3	27858.2	27102.2	35318.5	23043.5	24715.6	65145.2	27949.5	16824.7	46500.2	49012.1	27596	497754	20530.4	57297.6	28314.8	21738.9	39788.7	1.15436	0.207089	0.0355369	0.707407	0.631367
Com_2115_neg	L-(-)-Threonine	C4 H9 N O3	119.058	1.46	Full match	No results	34242.4	48285.2	38559	29661.7	27846.6	25139.3	27417.4	25598	26898	56256.2	28267.3	15267.1	40912.5	33841.7	28896.2	29086.6	31466	28397.3	27901.5	29388.9	26303.6	26277	29451.7	41930.4	34171.9	0.520373	-0.942382	0.998232	0.444444	0.366821
Com_2664_neg	(5xi,8alpha,9xi,10alpha,13alpha)-13-(beta-D-Glucopyranosyloxy)kaur-16-en-18-oic acid	C26 H40 O8	480.271	11.135	Full match	Invalid mass	34106.3	25004.2	49297.8	33427.4	35364.8	23309.2	38202.1	24122.9	23250.3	35882.4	20174.6	41999	25651.7	45092.3	29023.9	46127	38938.6	41330.7	35088.8	19974.4	35686.7	35839.9	51009.7	26651.1	37301.9	0.190864	-2.38938	9.44e-07	0.8	1.58945
Com_6013_neg	Deazaflavin	C11 H7 N3 O2	213.055	11.827	Full match	No results	34036.8	64892.8	50957.7	40281.5	54123.9	57899.5	22162.6	35637.2	38706.6	56346.4	47378.6	26213.7	46396.4	38818.9	33782.8	49913.3	42782.6	52310.7	61354.7	52217.9	45221.3	40065.7	32063.7	36375.9	52202.3	0.925554	-0.111611	0.351664	0.481481	0.15116
Com_19191_pos	N-NITROSODIMETHYLAMINE	C2 H6 N2 O	74.0479	0.554	Full match	No results	34033	28220.9	39105.1	26448.7	26104.2	24368.6	73245.4	21125.9	33830.2	33759.3	33113.7	39645.1	26356.8	18145.2	32095.3	16259.4	16619.2	16858.1	26526.6	19590.4	27258.5	20096.8	26208.6	16584.6	18236.4	2.32912	1.21978	2.01e-09	0.944444	0.819632
Com_4789_neg	2-Amylfuran	C9 H14 O	138.104	10.192	Full match	No results	33826.7	12556.4	16722	22120.1	13864.7	48928.7	28308.7	25279	41928.7	28846.5	26451.7	26261.2	33206.2	138193	70487.5	112315	40139.9	51416.2	103204	77619.2	69603	64268	130901	90605.9	91664.2	0.532862	-0.908165	0.0703021	0.603704	0.729114
Com_14186_pos	1-(1Z-octadecenyl)-2-(8Z,11Z,14Z-icosatrienoyl)-sn-glycero-3-phosphoethanolamine	C43 H80 N O7 P	753.568	13.139	Full match	No results	33816.9	40317.4	66931.9	59304.5	106900	28919.3	86874.2	22178.6	34196.8	27211.6	73459.6	24443.9	28949	23687.6	134033	20934.1	28064.9	15546.9	26073.9	37163.9	55196.5	19402.7	41445.6	18025	19197.5	1.95481	0.967027	3.35e-05	0.837037	0.755201
Com_1525_neg	1,4-Dihydroxy-2-naphthoic acid	C11 H8 O4	204.042	0.979	Full match	No results	33756.1	39761.5	27758.4	22204.4	34076.6	24642.5	27945.4	27637.8	32759.2	38145.9	32464.7	24686.3	51350.8	12124.7	11551	12226	10797.9	9411.03	13422.9	11837.6	9662.54	10005.2	13907.5	12828.9	11908.7	0.469633	-1.09039	2.83e-07	0.972222	1.28043
Com_4675_neg	Myxalamid A	C26 H41 N O3	415.308	14.693	Full match	No results	33642	12229.3	11203.4	10778.3	11391.5	11839.1	11658.8	11236.3	44340.6	242074	50856.8	12248.3	11317.6	13576.5	17431	76501.9	18571.3	15545.9	13835.8	13103.6	11385.1	21040.2	15100.4	14276.3	41998.4	1.66842	0.738484	0.780102	0.703704	0.0946958
Com_4981_pos	(.+-.)-Limonene	C10 H16	136.125	9.501	Full match	No results	33530.5	32087.1	132714	48247.4	43228.2	50756.9	202996	22834.9	39187.6	42191.4	41695.2	40347.7	353438	199909	51854.1	43464.1	153640	25478.3	23438.2	17593.7	115834	24468.5	24932.9	19200.5	26534.8	1.27491	0.350392	0.00552036	0.801852	0.673973
Com_15546_pos	(2S)-1-[(7Z,10Z,13Z,16Z)-7,10,13,16-Docosatetraenoyloxy]-3-hydroxy-2-propanyl (15Z)-15-tetracosenoate	C49 H86 O5	754.645	12.111	Full match	No results	33392.9	43930.1	16444.8	38102.6	99576.6	50411	28532.2	79317.6	68312.8	24274.4	26264.3	123084	86260.9	12196.9	56001.8	88404.5	32600.5	17987.5	17274.9	36830.5	32716.1	42038.7	30953.6	52648.4	91095.9	2.19099	1.13158	6.52e-05	0.790741	0.929139
Com_6272_neg	terameprocol	C22 H30 O4	358.214	11.917	Full match	No results	33157.7	33890.1	30877.4	62803.6	30150.5	44778.9	27545.4	21227	24640.3	107402	26886.2	23647.5	21187.2	25008.5	53787.4	29249.2	23944.5	22717.6	30909.6	26942	28407.9	19650.8	24848.7	18655.3	21047.5	1.77394	0.826955	0.000904691	0.814815	0.678141
Com_13945_pos	pedunculagin	C34 H24 O22	784.079	12.753	Full match	No results	33011.8	187425	142411	34452.6	34184.8	44024	26520.6	20324.2	80233.8	22910.5	114249	25670.9	38073.5	24650.4	80016.5	43683.4	18138.6	18009.8	15072.9	19704.6	19004	15273.6	17128.3	19525.4	31587.9	3.34495	1.74199	3.26e-05	0.911111	0.924017
Com_3999_neg	elymoclavine	C16 H18 N2 O	254.141	12.752	Full match	No results	33009.8	26156	31588.4	22170.2	56387.1	24633.4	20142.9	3671.23	50884.1	40275.7	32410.7	44939	4111.23	36342.4	39563.1	48963.4	44273.3	46756.5	68859.9	43912.4	68035.8	99567.7	81261.5	47147.1	58977.3	0.472194	-1.08255	0.00165101	0.877778	1.04079
Com_6753_neg	adrenaline	C9 H13 N O3	183.089	6.364	Full match	No results	32982.5	38560.9	5554.12	2802.83	8047.41	5111.33	4885.02	4176.05	10190.3	4732.11	4558.45	4802.85	4424.06	2731.75	6690.97	6690.6	3627.41	3177.86	5428.52	3338.52	2874.29	5390.42	4424.95	5027.95	3568.88	1.23426	0.303645	0.301057	0.648148	0.340335
Com_11067_pos	Coumarin	C9 H6 O2	146.037	9.543	Full match	No results	32918.6	45044.3	44228.9	31512.2	314258	62265.4	36614.2	34245.6	41558.5	37828.6	41295.5	33492.5	31158.8	30093.3	19753.5	21968.4	34604	21105.3	27957	24326.2	24722.8	25466.3	23046.5	20484	29433.4	3.17074	1.66482	3.11e-06	0.981481	0.848853
Com_4197_neg	4-(Heptyloxy)benzoic acid	C14 H20 O3	236.141	12.265	Full match	No results	32858.6	33331.7	20643.2	30418.2	40143.9	58511.5	100220	16580	17861.7	20379.6	19677.6	23534.3	46009.5	26790	75199.6	19441.2	21078	23358.5	45281.3	69371.5	46839.2	43822.5	42104.4	15516.1	19730.4	0.952752	-0.069828	0.869075	0.540741	0.0654063
Com_16485_pos	Benzoxazolone	C7 H5 N O2	135.032	0.555	Full match	No results	32823.2	25826	32942.1	19022.4	26753.4	22816.7	13471.2	21080.8	41584.4	38156.7	25750.7	107542	22252.8	24655.6	20184.5	19277	17200.2	20722.1	17270.2	26846.5	9213.93	25041.4	28411.8	18632.8	10722.2	2.40633	1.26684	3.15e-06	0.890741	0.731445
Com_19413_pos	(3-Oxo-2-pentylcyclopentyl)acetic acid	C12 H20 O3	212.141	12.397	Full match	No results	32694.5	21481.6	24803.5	45306.8	25732.5	30078.6	35129.4	36606.7	24680.5	20771.6	20041	23658.3	43070.7	15430	24252.4	23327.6	19690.8	12196.2	21939	18683.2	30679.9	19183.7	59833.6	21666.7	25517.4	1.64993	0.722407	1.35e-06	0.838889	0.522595
Com_16654_pos	LysoPC(P-18:0)	C26 H54 N O6 P	507.369	14.921	Full match	No results	32689.9	30166.4	27917.1	100404	32992	48180.8	36010.2	28568.2	28438.9	26497.6	30603	34461.8	32438.8	29880.4	51477.8	37165.1	28321.7	26776.9	42519.9	28805.5	55537.7	49422.4	26083	25211.7	41527.2	1.33063	0.412109	0.0028237	0.711111	0.518181
Com_7421_neg	Isopropyl unoprostone	C25 H44 O5	424.318	12.535	Full match	No results	32631.9	11199.1	8924.74	14307.5	15556.5	17214.7	26917.5	14890.3	11522.9	15485.6	17512.7	13481.7	26884	19338.7	19658.5	12682.6	14526.7	9970.4	21136.2	10528.5	10421.6	10123.8	43855	10756	18023.6	1.15792	0.211539	0.173636	0.637037	0.291108
Com_14305_pos	Ethyl lactate	C5 H10 O3	118.063	0.559	Full match	No results	32608.6	28412.3	28495.9	19761.2	15163.5	14540.1	166153	29498.5	45333.8	29359.8	21398.4	24992.7	17129.1	19148.9	16978.9	23122.7	16638.5	22575	18697.9	23923.2	13663	17344.1	22031.1	18511	10692.7	2.69691	1.43131	3.29e-05	0.892593	0.726359
Com_2623_pos	Lignocaine	C14 H22 N2 O	234.173	6.943	Full match	No results	32369.6	73627.2	69291.1	57622.4	40574.3	71952.7	31366.1	29228.7	63996.9	62308.2	70326.5	55914.1	60043.2	52152.3	31615.1	31745.3	32269.8	29232.4	63918.8	45336.1	34987.3	32459.8	31874.5	30268.6	2.20106e+06	0.667533	-0.583088	3.06e-05	0.892593	0.714144
Com_4384_neg	9-Hydroxy-10-undecenoic acid	C11 H20 O3	200.141	10.457	Full match	Invalid mass	32149.3	34521.6	59541.1	54658.5	35845.4	49602.4	66735.7	27108.2	43534.3	62995.7	28423.3	48341.6	31541.4	64919.3	136103	32616.3	37677.7	61743.6	30358.6	25105.2	52906.5	66992.9	92664.1	77080.3	38809.2	0.722854	-0.468223	0.0862127	0.625926	0.304212
Com_10017_pos	Desogestrel	C22 H30 O	310.229	15.171	Full match	No results	32120.4	32624	48719	44407.9	93538.7	126420	75445.8	53298.5	82948.1	18291.8	33063.4	125616	22678.8	83241.7	41880.1	53455.4	49352.7	102503	35273.6	54064.1	86045.5	95811.2	42066.5	38965.4	87499.6	1.06051	0.0847648	0.883929	0.52037	0.0390439
Com_10808_pos	Diethyl malonate	C7 H12 O4	160.074	10.718	Full match	No results	31878.4	48939.7	28664.6	28909.2	27562.4	25054.6	27368.6	24165.2	42007.9	29311.8	33261.4	32440.6	24136.6	25940.5	17549.4	24194.2	23874.1	19912.4	31428.9	23531.8	18180.7	19625.8	25038.1	17845.8	19118.3	0.697502	-0.51973	0.104178	0.498148	0.581345
Com_16463_pos	Perfluorooctanoic Acid	C8 H F15 O2	413.976	11.35	Full match	No results	31817.4	68957.8	59684.4	56605.3	59031.5	74014.9	40428.4	71700.1	78055.2	98379	76449.7	43486.7	69051.6	46445	50208	24456.7	17828.9	21907.8	63522.1	90087.8	37314.8	28496.4	27197.7	25690.6	69119.2	2.17184	1.11892	1.48e-09	0.898148	0.751451
Com_3022_neg	4-Allyl-2-methoxyphenyl palmitate	C26 H42 O3	402.313	12.912	Full match	No results	31728.4	47345.6	65855.6	39570.2	99188.5	16919.1	132025	82863.4	86650.3	80133.5	268176	29090.7	121100	61666.5	133366	48458.7	81679.3	69438.8	84968.2	96983.8	82307.6	243309	72424.9	76092.7	44156.4	0.940481	-0.0885288	0.628833	0.468519	0.154845
Com_14689_pos	6737	C25 H32 O2 S	396.214	14.96	Full match	No results	31575.9	27848.3	26119.6	28488.2	33638.1	34101	34483.8	25843.7	33301.7	26642.4	31496	30765.9	28702.3	31904.1	29293.1	28602.4	26320.1	26855.7	34320.2	25018.8	33280	32550.4	27811.7	25894.3	25519.1	1.03334	0.0473091	0.249392	0.612963	0.0680828
[truncated: 634 more rows]

## Sheet: 242 sig. differ. metabolites
ID	Name_des	Formula	Molecular Weight	RT [min]	ChemSpider_Results	mzCloud_Results	neg_CD1	neg_CD10	neg_CD11	neg_CD12	neg_CD13	neg_CD14	neg_CD2	neg_CD3	neg_CD4	neg_CD5	neg_CD6	neg_CD8	neg_CD9	neg_HC1	neg_HC10	neg_HC11	neg_HC12	neg_HC13	neg_HC2	neg_HC3	neg_HC4	neg_HC5	neg_HC6	neg_HC7	neg_HC8	FC	log2FC	Pvalue	ROC	VIP	Note:
[truncated: 256 more rows]

[truncated: 3 more sheets: 82 in 242 with KEGG IDs, 92 sig. corelatoion <0.05, Species abund. for correlation]
